# Supplementary material for: Genetic differentiation of geographic populations of Rattus tanezumi based on the mitochondrial Cytb gene
Source: PLoS One. 2021 Mar 18;16(3):e0248102. doi: 10.1371/journal.pone.0248102 (PMC7971478; doi:10.1371/journal.pone.0248102)
Supplement: S1 File — (TXT) [file pone.0248102.s004.txt]

>CQ02 [organism=Rattus tanezumi] cytochrome b gene, partial cds; mitochondrial
TCACACCCCCTACTAAAAATCATTAACCACTCCTTCATTGATCTTCCAGCCCCATCCAACATCTCATCATGATGAAATTTTGGCTCTCTTCTAGGAGTATGCCTTATAATTCAAATTATCACAGGCCTATTCCTAGCAATACATTACACATCCGACACTTTAACAGCATTCTCATCAGTTACCCACATCTGCCGAGACGTAAACTATGGCTGACTAATCCGATACTTACATGCCAATGGAGCCTCAATATTCTTTATCTGCTTATTCCTCCATGTAGGCCGAGGTATATACTACGGATCCTACACCTTTTTAGAAACATGAAACATTGGAGTTGTCCTATTATTTGCAGTCATAGCAACCGCATTCATAGGTTATGTACTTCCATGAGGACAAATATCATTCTGAGGGGCCACAGTAATCACAAACCTATTATCAGCTATTCCCTATATTGGCACCACCCTAGTCGAATGAATCTGAGGAGGCTTCTCAGTAGACAAAGCAACCCTAACACGTTTTTTTGCATTCCACTTCATCCTCCCATTTATCATCGCCGCCCTTGCAATTGTACATCTCCTCTTCCTCCACGAAACAGGATCAAACAACCCCACAGGACTAAACTCTGACGCAGACAAAATCCCATTTCATCCATACTACACAACTAAAGACCTACTGGGAGTATTCATATTACTCCTATTTCTAATAACTCTAGTATTATTTTTCCCAGACTTACTAGGAGACCCAGACAATTACACACCTGCTAACCCACTAAATACCCCACCACATATTAAGCCAGAATGATACTTCCTATTTGCCTACGCTATTCTACGCTCCATCCCTAACAAACTAGGAGGAGTAGTAGCCTTAGTCCTATCAATTCTAATCTTAGCCTTTCTACCATTCTTACATACCTCAAAACAACGCAGTCTAACATTCCGCCCAATCACCCAAACTCTATACTGAATTCTAGTAGCCAACCTCTTCATCTTAACATGAATTGGAGGCCAACCAGTAGAACACCCATTTATTATCATTGGCCAACTAGCATCTATTAGTTACTTCTCAATTATCCTTATTCTAATACCAATTTCCGGAATCATTGAAGACAAAATACTAAAATGAAACTAA
>FZ27 [organism=Rattus tanezumi] cytochrome b gene, partial cds; mitochondrial
TCACACCCCCTACTAAAAATCATTAACCACTCCTTCATTGATCTCCCAGCCCCATCCAACATCTCATCATGATGAAATTTTGGCTCTCTTCTAGGTGTATGCCTTATAGTTCAAATTATCACAGGCCTATTCCTAGCAATACATTACACATCCGACACTTTAACAGCATTCTCATCAGTTACCCACATCTGCCGAGACGTAAACTACGGCTGACTAATCCGATACTTACATGCCAATGGAGCCTCAATATTCTTTATCTGCTTATTCCTCCATGTAGGCCGAGGAATATACTATGGATCCTACACCTTTTTAGAAACATGAAACATTGGAGTTGTCCTATTATTTGCAGTCATAGCAACTGCATTCATAGGTTATGTACTTCCATGAGGACAAATATCATTCTGAGGGGCCACAGTAATCACAAACCTATTATCAGCTATCCCCTATATTGGCACCACCCTAGTCGAATGAATCTGAGGAGGCTTCTCAGTAGACAAAGCAACCCTAACACGTTTTTTTGCATTCCACTTCATCCTCCCATTTATCATCGCCGCCCTTGCAATTGTACATCTCCTCTTCCTCCACGAAACAGGATCAAACAACCCCACAGGACTAAACTCTGACGCAGACAAAATCCCATTTCATCCATACTACACAATTAAAGACCTACTGGGAGTATTCATATTACTCCTATTTCTAATAACTCTAGTATTATTTTTCCCAGACTTACTAGGAGACCCAGACAATTACACACCTGCTAACCCACTAAATACCCCACCACATATTAAGCCAGAATGATACTTCCTATTTGCCTACGCTATTCTACGCTCCATCCCTAACAAACTAGGAGGAGTAGTAGCCTTAGTCCTATCAATTCTAATCTTAGCCTTTCTACCATTCTTACATACCTCAAAACAACGCAGTCTAACATTCCGCCCAATCACCCAAACTCTATACTGAATTCTAGTAGCCAACCTCTTCATCTTAACATGAATTGGAGGCCAACCAGTAGAACACCCATTTATTATTATTGGCCAACTAGCATCTATTAGTTACTTCTCAATTATCCTCATCCTAATACCAATTTCCGGAATCATCGAAGACAAAATACTAAAATGAAACTAA
>FZ29 [organism=Rattus tanezumi] cytochrome b gene, partial cds; mitochondrial
TCACACCCCCTACTAAAAATCATTAACCACTCCTTCATTGATCTTCCAGCCCCATCCAACATCTCATCATGATGAAATTTTGGCTCTCTTCTAGGAGTATGCCTTATAATTCAAATTATCACAGGCCTATTCCTAGCAATACATTACACATCCGACACTTTAACAGCATTCTCATCAGTTACCCACATCTGCCGAGACGTAAACTATGGCTGACTAATCCGATACTTACATGCCAATGGAGCCTCAATATTCTTTATCTGCTTATTCCTCCATGTAGGCCGAGGCATATACTACGGATCCTACACCTTTTTAGAAACATGAAACATTGGAGTTGTCCTATTATTTGCAGTCATAGCAACCGCATTCATAGGTTATGTACTTCCATGAGGACAAATATCATTCTGAGGGGCCACAGTAATCACAAACCTATTATCAGCTATTCCCTATATTGGCACCACCCTAGTCGAATGAATCTGAGGAGGCTTCTCAGTAGACAAAGCAACCCTAACACGTTTTTTTGCATTCCACTTCATCCTCCCATTTATCATCGCCGCCCTTGCAATTGTACATCTCCTCTTCCTCCACGAAACAGGATCAAACAACCCCACAGGACTAAACTCTGACGCAGACAAAATCCCATTTCATCCATACTACACAATTAAAGACCTACTGGGAGTATTCATATTACTCCTATTTCTAATAACTCTAGTATTATTTTTCCCAGACTTACTAGGAGACCCAGACAATTACACACCTGCTAACCCACTAAATACCCCACCACATATTAAGCCAGAATGATACTTCCTATTTGCCTACGCTATTCTACGCTCCATCCCTAACAAACTAGGAGGAGTAGTAGCCTTAGTCCTATCAATTCTAATCTTAGCCTTTCTACCATTCTTACATACCTCAAAACAACGCAGTCTAACATTCCGCCCAATCACCCAAACTCTATACTGAATTCTAGTAGCCAACCTCTTCATCTTAACATGAATTGGAGGCCAACCAGTAGAACACCCATTTATTATCATTGGCCAACTAGCATCTATTAGTTACTTCTCAATTATCCTTATTCTAATACCAATTTCCGGAATCATTGAAGACAAAATACTAAAATGAAACTAA
>FZ34 [organism=Rattus tanezumi] cytochrome b gene, partial cds; mitochondrial
TCACACCCCCTACTAAAAATCATTAACCACTCCTTCATTGATCTTCCAGCCCCATCCAACATCTCATCATGATGAAATTTTGGCTCTCTTCTAGGAGTATGCCTTATAATTCAAATTATCACAGGCCTATTCCTAGCAATACATTACACATCCGACACTTTAACAGCATTCTCATCAGTTACCCACATCTGCCGAGACGTAAACTATGGCTGACTAATCCGATATTTACATGCCAATGGAGCCTCAATATTCTTTATCTGCTTATTCCTCCATGTAGGCCGAGGTATATACTACGGATCCTACACCTTTTTAGAAACATGAAACATTGGAGTTGTCCTATTATTTGCAGTCATAGCAACCGCATTCATAGGTTATGTACTTCCATGAGGACAAATATCATTCTGAGGGGCCACAGTAATCACAAACCTATTATCAGCTATTCCCTATATTGGCACCACCCTAGTCGAATGAATCTGAGGAGGCTTCTCAGTAGACAAAGCAACCCTAACACGTTTTTTTGCATTCCACTTCATCCTCCCATTTATCATCGCCGCCCTTGCAATTGTACATCTCCTCTTCCTCCACGAAACAGGATCAAACAACCCCACAGGACTAAACTCTGACGCAGACAAAATCCCATTTCATCCATACTACACAATTAAAGACCTACTGGGAGTATTCATATTACTCCTATTTCTAATAACTCTAGTATTATTTTTCCCAGACTTACTAGGAGACCCAGACAATTACACACCTGCTAACCCACTAAATACCCCACCACATATTAAGCCAGAATGATACTTCCTATTTGCCTACGCTATTCTACGCTCCATCCCTAACAAACTAGGAGGAGTAGTAGCCTTAGTCCTATCAATTCTAATCTTAGCCTTTCTACCATTCTTACATACCTCAAAACAACGCAGTCTAACATTCCGCCCAATCACCCAAACTCTATACTGAATTCTAGTAGCCAACCTCTTCATCTTAACATGAATTGGAGGCCAACCAGTAGAACACCCATTTATTATCATTGGCCAACTAGCATCTATTAGTTACTTCTCAATTATCCTTATTCTAATACCAATTTCCGGAATCATTGAAGACAAAATACTAAAATGAAACTAA
>FZ51 [organism=Rattus tanezumi] cytochrome b gene, partial cds; mitochondrial
TCACACCCCCTACTAAAAATCATTAACCACTCCTTCATTGATCTTCCAGCCCCATCCAACATCTCATCATGATGAAATTTTGGCTCTCTTCTAGGAGTATGCCTTATAATTCAAATTATCACAGGCCTATTCCTAGCAATACATTACACATCCGACACTTTAACAGCATTCTCATCAGTTACCCACATCTGCCGAGACGTAAACTATGGCTGACTAATCCGATACTTACATGCCAATGGAGCCTCAATATTCTTTATCTGCTTATTCCTCCATGTAGGCCGAGGTATATACTACGGATCCTACACCTTTTTAGAAACATGAAACATTGGAGTTGTCCTATTATTTGCAGTCATAGCAACCGCATTCATAGGTTATGTACTTCCATGAGGACAAATATCATTCTGAGGGGCCACAGTAATCACAAACCTATTATCAGCTATTCCCTATATTGGCACCACCCTAGTCGAATGAATCTGAGGAGGCTTCTCAGTAGACAAAGCAACCCTAACACGTTTTTTTGCATTCCACTTCATCCTCCCATTTATCATCGCCGCCCTTGCAATTGTACATCTCCTCTTCCTCCACGAAACAGGATCAAACAACCCCACAGGACTAAACCCTGACGCAGACAAAATCCCATTTCATCCATACTACACAATTAAAGACCTACTGGGAGTATTCATATTACTCCTATTTCTAATAACTCTAGTATTATTTTTCCCAGACTTACTAGGAGACCCAGACAATTACACACCTGCTAACCCACTAAATACCCCACCACATATTAAGCCAGAATGATACTTCCTATTTGCCTACGCTATTCTACGCTCCATCCCTAACAAACTAGGAGGAGTAGTAGCCTTAGTCCTATCAATTCTAATCTTAGCCTTTCTACCATTCTTACATACCTCAAAACAACGCAGTCTAACATTCCGCCCAATCACCCAAACTCTATACTGAATTCTAGTAGCCAACCTCTTCATCTTAACATGAATTGGAGGCCAACCAGTAGAACACCCATTTATTATCATTGGCCAACTAGCATCTATTAGTTACTTCTCAATTATCCTTATTCTAATACCAATTTCCGGAATCATTGAAGACAAAATACTAAAATGAAACTAA
>JSH01 [organism=Rattus tanezumi] cytochrome b gene, partial cds; mitochondrial
TCACACCCCCTACTAAAAATCATTAACCACTCCTTCATTGATCTTCCAGCCCCATCCAACATCTCATCATGATGAAATTTTGGCTCTCTTCTAGGAGTATGCCTTATAGTTCAAATTATCACAGGCCTATTCCTAGCAATACATTACACATCCGACACTTTAACAGCATTCTCATCAGTTACCCACATCTGCCGAGACGTAAACTATGGCTGACTAATCCGATACTTACATGCCAATGGAGCCTCAATATTCTTTATCTGCTTATTCCTCCATGTAGGCCGAGGGATATACTACGGATCCTACACCTTTTTAGAAACATGAAACATTGGAGTTGTCCTATTATTTGCAGTCATAGCAACCGCATTCATAGGTTATGTACTTCCATGAGGACAAATATCATTCTGAGGGGCCACAGTAATCACAAACCTATTATCAGCTATTCCCTATATTGGCACCACCCTAGTCGAATGAATCTGAGGAGGCTTCTCAGTAGACAAAGCAACCCTAACACGCTTTTTTGCATTCCACTTCATCCTCCCATTTATCATCGCCGCCCTTGCAATTGTACATCTCCTCTTCCTCCACGAAACAGGATCAAACAACCCCACAGGACTAAACTCTGACGCAGACAAAATCCCATTTCATCCATACTACACAATTAAAGACCTACTTGGAGTATTCATATTACTCCTATTTCTAATAACTCTAGTATTATTTTTCCCAGACTTATTAGGAGACCCAGACAATTATACACCTGCTAACCCACTAAATACCCCACCACATATTAAGCCAGAATGATATTTCCTATTTGCCTACGCTATTCTACGCTCCATCCCTAACAAACTAGGAGGAGTAGTAGCCTTAGTCCTATCAATTCTAATCTTAGCCTTTCTACCATTCTTACATACCTCAAAACAACGCAGTCTAACATTCCGCCCAATCACCCAAACTCTATACTGAATTCTAGTAGCCAACCTCTTCATCTTAACATGAATTGGAGGCCAACCAGTAGAACACCCATTTATTATTATTGGCCAACTAGCATCCATTAGTTACTTCTCGATTATCCTTATTCTAATACCAATTTCCGGAATCATTGAAGACAAAATACTAAAATGAAACTAA
>JSH03 [organism=Rattus tanezumi] cytochrome b gene, partial cds; mitochondrial
TCACACCCCCTACTAAAAATCATTAACCACTCCTTCATTGATCTCCCAGCCCCATCCAACATCTCATCATGATGAAATTTTGGCTCTCTTCTAGGAGTATGCCTTATAGTTCAAATTATCACAGGCCTATTCCTAGCAATACATTACACATCCGACACTTTAACAGCATTCTCATCAGTTACCCACATCTGCCGAGACGTAAACTACGGCTGACTAATCCGATACTTACATGCCAATGGAGCCTCAATATTCTTTATCTGCTTATTCCTCCATGTAGGCCGAGGAATATACTATGGATCCTACACCTTTTTAGAAACATGAAACATTGGAGTTGTCCTATTATTTGCAGTCATAGCAACTGCATTCATAGGTTATGTACTTCCATGAGGACAAATATCATTCTGAGGGGCCACAGTAATCACAAACCTATTATCAGCTATCCCCTATATTGGCACCACCCTAGTCGAATGAATCTGAGGAGGCTTCTCAGTAGACAAAGCAACCCTAACACGTTTTTTTGCATTCCACTTCATCCTCCCATTTATCATCGCCGCCCTTGCAATTGTACATCTCCTCTTCCTCCACGAAACAGGATCAAACAACCCCACAGGACTAAACTCTGACGCAGACAAAATCCCATTTCATCCATACTACACAATTAAAGACCTACTGGGAGTATTCATATTACTCCTATTTCTAATAACTCTAGTATTATTTTTCCCAGACTTACTAGGAGACCCAGACAATTACACACCTGCTAACCCACTAAATACCCCACCACATATTAAGCCAGAATGATACTTCCTATTTGCCTACGCTATTCTACGCTCCATCCCTAACAAACTAGGAGGAGTAGTAGCCTTAGTCCTATCAATTCTAATCTTAGCCTTTCTACCATTCTTACATACCTCAAAACAACGCAGTCTAACATTCCCCCCAATCACCCAAACTCTATACTGAATTCTAGTAGCCAACCTCTTCATCTTAACATGAATTGGAGGCCAACCAGTAGAACACCCATTTATTATTATTGGCCAACTAGCATCTATTAGTTACTTCTCAATTATCCTCATCCTAATACCAATTTCCGGAATCATCGAAGACAAAATACTAAAATGAAACTAA
>JSH04 [organism=Rattus tanezumi] cytochrome b gene, partial cds; mitochondrial
TCACACCCCCTACTAAAAATCATTAACCACTCCTTCATTGATCTTCCAGCCCCATCCAACATCTCATCATGATGAAATTTTGGCTCTCTTCTAGGAGTATGCCTTATAATTCAAATTATCACAGGCCTATTCCTAGCAATACATTACACATCCGACACTTTAACAGCATTCTCATCAGTTACCCACATCTGCCGAGACGTAAACTATGGCTGACTAATCCGATACTTACATGCCAATGGAGCCTCAATATTCTTTATCTGCTTATTCCTCCATGTAGGCCGAGGAATATACTACGGATCCTACACCTTTTTAGAAACATGAAACATTGGAGTTGTCCTATTATTTGCAGTCATAGCAACCGCATTCATAGGTTATGTACTTCCATGAGGACAAATATCATTCTGAGGGGCCACAGTAATCACAAACCTATTATCAGCTATTCCCTATATTGGCACCACCCTAGTCGAATGAATCTGAGGAGGCTTCTCAGTAGACAAAGCAACCCTAACACGTTTTTTTGCATTCCACTTCATCCTCCCATTTATCATCGCCGCCCTTGCAATTGTACATCTCCTCTTCCTCCACGAAACAGGATCAAACAACCCCACAGGACTAAACTCTGACGCAGACAAAATCCCATTTCATCCATACTACACAATTAAAGACCTACTGGGAGTATTCATATTACTCCTATTTCTAATAACTCTAGTATTATTTTTCCCAGACTTACTAGGAGACCCAGACAATTACACACCTGCTAACCCACTAAATACCCCACCACATATTAAGCCAGAATGATACTTCCTATTTGCCTACGCTATTCTACGCTCCATCCCTAACAAACTAGGAGGAGTAGTAGCCTTAGTCCTATCAATTCTAATCTTAGCCTTTCTACCATTCTTACATACCTCAAAACAACGCAGTCTAACATTCCGCCCAATCACCCAAACTCTATACTGAATTCTAGTAGCCAACCTCTTCATCTTAACATGAATTGGAGGCCAACCAGTAGAACACCCATTTATTATCATTGGCCAACTAGCATCTATTAGTTACTTCTCAATTATCCTTATTCTAATACCAATTTCCGGAATCATTGAAGACAAAATACTAAAATGAAACTAA
>JSH05 [organism=Rattus tanezumi] cytochrome b gene, partial cds; mitochondrial
TCACACCCCCTACTAAAAATCATTAACCACTCCTTCATTGATCTCCCAGCCCCATCCAACATCTCATCATGATGAAATTTTGGCTCTCTTCTAGGAGTATGCCTTATAGTTCAAATTATCACAGGCCTATTCCTAGCAATACATTACACATCCGACACTTTAACAGCATTCTCATCAGTTACCCACATCTGCCGAGACGTAAACTACGGCTGACTAATCCGATACTTACATGCCAATGGAGCCTCAATATTCTTTATCTGCTTATTCCTCCATGTAGGCCGAGGAATATACTATGGATCCTACACCTTTTTAGAAACATGAAACATTGGAGTTGTCCTATTATTTGCAGTCATAGCAACTGCATTCATAGGTTATGTACTTCCATGAGGACAAATATCATTCTGAGGGGCCACAGTAATCACAAACCTATTATCAGCTATCCCCTATATTGGCACCACCCTAGTCGAATGAATCTGAGGAGGCTTCTCAGTAGACAAAGCAACCCTAACACGTTTTTTTGCATTCCACTTCATCCTCCCATTTATCATCGCCGCCCTTGCAATTGTACATCTCCTCTTCCTCCACGAAACAGGATCAAACAACCCCACAGGACTAAACTCTGACGCAGACAAAATCCCATTTCATCCATACTACACAATTAAAGACCTACTGGGAGTATTCATATTACTCCTATTTCTAATAACTCTAGTATTATTTTTCCCAGACTTACTAGGAGACCCAGACAATTACACACCTGCTAACCCACTAAATACCCCACCACATATTAAGCCAGAATGATACTTCCTATTTGCCTACGCTATTCTACGCTCCATCCCTAACAAACTAGGAGGAGTAGTAGCCTTAGTCCTATCAATTCTAATCTTAGCCTTTCTACCATTCTTACATACCTCAAAACAACGCAGTCTAACATTCCGCCCAATCACCCAAACTCTATACTGAATTCTAGTAGCCAACCTCTTCATCTTAACATGAATTGGAGGCCAACCAGTAGAACACCCATTTATTATTATTGGCCAACTAGCATCTATTAGTTACTTCTCAATTATCCTCATCCTAATACCAATTTCCGGAATCATCGAAGACAAAATACTAAAATGAAACTAA
>JSH08 [organism=Rattus tanezumi] cytochrome b gene, partial cds; mitochondrial
TCACACCCCCTACTAAAAATCATTAACCACTCCTTCATTGATCTTCCAGCCCCATCCAACATCTCATCATGATGAAATTTTGGCTCTCTTCTAGGAGTATGCCTTATAGTTCAAATTATCACAGGCCTATTCCTAGCAATACATTACACATCAGACACTTTAACAGCATTCTCATCAGTTACCCACATCTGCCGAGACGTAAACTATGGCTGACTAATCCGATACTTACATGCCAATGGAGCCTCAATATTCTTTATCTGCTTATTCCTCCATGTAGGCCGAGGGATATACTACGGATCCTACACCTTTTTAGAAACATGAAACATTGGAGTTGTCCTATTATTTGCAGTCATAGCAACCGCATTCATAGGTTATGTACTTCCATGAGGACAAATATCATTCTGAGGGGCCACAGTAATCACAAACCTATTATCAGCTATTCCCTATATTGGCACCACCCTAGTCGAATGAATCTGAGGAGGCTTCTCAGTAGACAAAGCAACCCTAACACGTTTTTTTGCATTCCACTTCATCCTCCCATTTATCATCGCCGCCCTTGCAATTGTACATCTCCTCTTCCTCCACGAAACAGGATCAAACAACCCCACAGGACTAAACTCTGACGCAGACAAAATCCCATTTCATCCATACTACACAATTAAAGACCTACTTGGAGTATTCATATTACTCCTATTTCTAATAACTCTAGTATTATTTTTCCCAGACTTATTAGGAGACCCAGACAATTATACACCTGCTAACCCACTAAATACCCCACCACATATTAAGCCAGAATGATATTTCCTATTTGCCTACGCTATTCTACGCTCCATCCCTAACAAACTAGGAGGAGTAGTAGCCTTAGTCCTATCAATTCTAATCTTAGCCTTTCTACCATTCTTACATACCTCAAAACAACGCAGTCTAACATTCCGCCCAATCACCCAAACTCTATACTGAATTCTAGTAGCCAACCTCTTCATCTTAACATGAATTGGAGGCCAACCAGTAGAACACCCATTTATTATTATTGGCCAACTAGCATCCATTAGTTACTTCTCGATTATCCTTATTCTAATACCAATTTCCGGAATCATTGAAGACAAAATACTAAAATGAAACTAA
>JSH13 [organism=Rattus tanezumi] cytochrome b gene, partial cds; mitochondrial
TCACACCCCCTACTAAAAATCATCAACCACTCCTTCATTGATCTCCCAACCCCATCCAACATCTCATCATGATGAAATTTTGGCTCTCTTCTAGGAGTATGCCTTATAGTTCAAATTATCACAGGCCTATTCCTAGCAATACATTACACATCCGACACTTTAACAGCATTCTCATCAGTTACCCACATCTGCCGAGACGTAAACTATGGCTGACTAATCCGATACTTACATGCCAATGGAGCCTCAATATTCTTTATCTGCTTATTCCTCCATGTAGGCCGAGGAATATACTACGGATCCTACACCTTTTTAGAAACATGAAACATTGGAGTTGTCCTATTATTCGCAGTCATAGCAACCGCATTCATAGGTTATGTACTTCCATGAGGACAAATATCATTCTGAGGGGCCACAGTAATCACAAACCTATTATCAGCTATTCCCTATATTGGCACCACCCTAGTCGAATGAATCTGAGGAGGCTTCTCAGTAGACAAAGCAACCCTAACACGTTTTTTTGCATTCCACTTCATCCTCCCATTTATTATCGCCGCCCTTGCAATTGTACATCTCCTCTTCCTCCACGAAACAGGATCAAACAACCCCACAGGACTAAACTCTGACGCAGACAAAATTCCATTTCATCCATACTACACAATTAAAGACCTACTGGGAGTATTCATATTACTCCTATTTCTAATAACTCTAGTATTATTTTTCCCAGACTTACTAGGAGACCCAGACAATTACACACCTGCTAACCCACTAAATACCCCACCACATATTAAGCCAGAATGATACTTCCTATTTGCCTACGCTATTCTACGCTCCATCCCTAACAAACTAGGAGGAGTAGTAGCCTTAGTCCTATCAATTCTAATCTTAGCCTTTCTACCATTCTTACATACCTCAAAACAACGCAGTCTAACATTCCGCCCAATCACCCAAACTCTATACTGAATTCTAGTAGCCAACCTCTTCATCTTAACATGAATTGGAGGCCAACCAGTAGAACACCCATTTATCATTATTGGCCAACTAGCATCTATTAGTTACTTCTCAATTATCCTTATTCTAATACCAATTTCCGGAATCATTGAAGACAAAATACTAAAATGAAACTAA
>JSH20 [organism=Rattus tanezumi] cytochrome b gene, partial cds; mitochondrial
TCACACCCCCTACTAAAAATCATCAACCACTCCTTCATTGATCTCCCAACCCCATCCAACATCTCATCATGATGAAATTTTGGCTCTCTTCTAGGAGTATGCCTTATAGTTCAAATTATCACAGGCCTATTCCTAGCAATACATTACACATCCGACACTTTAACAGCATTCTCATCAGTTACCCACATCTGCCGAGACGTAAACTATGGCTGACTAATCCGATACTTACATGCCAATGGAGCCTCAATATTCTTTATCTGCTTATTCCTCCATGTAGGCCGAGGAATATACTACGGATCCTACACCTTTTTAGAAACATGAAACATTGGAGTTGTCCTATTATTCGCAGTCATAGCAACCGCATTCATAGGTTATGTACTTCCATGAGGACAAATATCATTCTGAGGGGCCACAGTAATCACAAACCTATTATCAGCTATTCCCTATATTGGCACCACCCTAGTCGAATGAATCTGAGGAGGCTTCTCAGTAGACAAAGCAACCCTAACACGTTTTTTTGCATTCCACTTCATCCTCCCATTTATTATCGCCGCCCTTGCAATTGTACATCTCCTCTTCCTCCACGAAACAGGATCAAACAACCCCACAGGACTAAACTCTGACGCAGACAAAATTCCATTTCATCCATACTACACAATTAAAGACCTACTGGGAGTATTCATATTACTCCTATTTCTAATAACTCTAGTATTATTTTTCCCAGACTTACTAGGAGACCCAGACAATTACACACCTGCTAACCCACTAAATACCCCACCACATATTAAGCCAGAATGATACTTCCTATTTGCCTACGCTATTCTACGCTCCATCCCTAACAAACTAGGAGGAGTAGTAGCCTTAGTCCTATCAATTCTAATCTTAGCCTTTCTACCATTCTTACATACCTCAAAACAACGCAGTCTAACATTCCGCCCAATCACCCAAACTCTATACTGAATTCTAGTAGCCAACCTCTTCATCTTAACATGAATTGGAGGCCAACCAGTAGAACACCCATTTATCATTATTGGCCAACTAGCATCTATTAGTTACTTCTCAATTGTCCTTATTCTAATACCAATTTCCGGAATCATTGAAGACAAAATAATAAAATGAAAATAA
>QSH01 [organism=Rattus tanezumi] cytochrome b gene, partial cds; mitochondrial
TCACACCCCCTACTAAAAATCATTAACCACTCCTTCATTGATCTTCCAGCCCCATCCAACATCTCATCATGATGAAATTTTGGCTCTCTTCTAGGAGTATGCCTTATAGTTCAAATTATCACAGGCCTATTCCTAGCAATACATTACACATCCGACACTTTAACAGCATTCTCATCAGTTACCCACATCTGCCGAGACGTAAACTATGGCTGACTAATCCGATACTTACATGCCAATGGAGCCTCAATATTCTTTATCTGCTTATTCCTCCATGTAGGCCGAGGGATATACTACGGATCCTACACCTTTTTAGAAACATGAAACATTGGAGTTGTCCTATTATTTGCAGTCATAGCAACCGCATTCATAGGTTATGTACTTCCATGAGGACAAATATCATTCTGAGGGGCCACAGTAATCACAAACCTATTATCAGCTATTCCCTATATTGGCACCACCCTAGTCGAATGAATCTGAGGAGGCTTCTCAGTAGACAAAGCAACCCTAACACGTTTTTTTGCATTCCACTTCATCCTCCCATTTATCATCGCCGCCCTTGCAATTGTACATCTCCTCTTCCTCCACGAAACAGGATCAAACAACCCCACAGGACTAAACTCTGACGCAGACAAAATCCCATTTCATCCATACTACACAATTAAAGACCTACTTGGAGTATTCATATTACTCCTATTTCTAATAACTCTAGTATTATTTTTCCCAGACTTATTAGGAGACCCAGACAATTATACACCTGCTAACCCACTAAATACCCCACCACATATTAAGCCAGAATGATATTTCCTATTTGCCTACGCTATTCTACGCTCCATCCCTAACAAACTAGGAGGAGTAGTAGCCTTAGTCCTATCAATTCTAATCTTAGCCTTTCTACCATTCTTACATACCTCAAAACAACGCAGTCTAACATTCCGCCCAATCACCCAAACTCTATACTGAATTCTAGTAGCCAACCTCTTCATCTTAACATGAATTGGAGGCCAACCAGTAGAACACCCATTTATTATTATTGGCCAACTAGCATCCATTAGTTACTTCTCGATTATCCTTATTCTAATACCAATTTCCGGAATCATTGAAGACAAAATACTAAAATGAAACTAA
>QSH02 [organism=Rattus tanezumi] cytochrome b gene, partial cds; mitochondrial
TCACACCCCCTACTAAAAATCATTAACCACTCCTTCATTGATCTCCCAGCCCCATCCAACATCTCATCATGATGAAATTTTGGCTCTCTTCTAGGAGTATGCCTTATAGTTCAAATTATCACAGGCCTATTCCTAGCAATACATTACACATCCGACACTTTAACAGCATTCTCATCAGTTACCCACATCTGCCGAGACGTAAACTATGGCTGACTAATCCGATACTTACATGCCAATGGAGCCTCAATATTCTTTATCTGCTTATTCCTCCATGTAGGCCGAGGAATATACTATGGATCCTACACCTTTTTAGAAACATGAAACATTGGAGTTGTCCTATTATTTGCAGTCATAGCAACCGCATTCATAGGTTATGTACTTCCATGAGGACAAATATCATTCTGAGGAGCCACAGTAATCACAAACCTATTATCAGCTATTCCCTATATTGGCACCACCCTAGTCGAATGAATCTGAGGAGGCTTCTCAGTAGACAAAGCAACCCTAACACGTTTTTTTGCATTCCACTTCATCCTCCCATTTATCATCGCCGCCCTTGCAATTGTACATCTCCTCTTCCTCCACGAAACAGGATCAAACAACCCCACAGGACTAAACTCTGACGCAGACAAAATCCCATTTCATCCATACTACACAATTAAAGACCTACTGGGAGTATTCATATTACTCCTATTTCTAATAACTCTAGTATTATTTTTCCCAGACTTACTAGGAGACCCAGACAATTACACACCTGCTAACCCACTAAATACCCCACCACATATTAAGCCAGAATGATACTTCCTATTTGCCTACGCTATTCTACGCTCCATCCCTAACAAACTAGGAGGAGTAGTAGCCTTAGTCCTATCAATTCTAATCTTAGCCTTTCTACCATTCTTACATACCTCAAAACAACGCAGTCTAACATTCCGCCCAATCACCCAAACTCTATACTGAATTCTAGTAGCCAACCTCTTCATCTTAACATGAATTGGAGGCCAACCAGTAGAACACCCATTTATTATTATTGGCCAACTAGCATCTATTAGTTACTTCTCAATTATCCTCATTCTAATACCAATTTCCGGAATCATTGAAGACAAAATACTAAAATGAAACTAA
>QSH05 [organism=Rattus tanezumi] cytochrome b gene, partial cds; mitochondrial
TCACACCCCCTACTAAAAATCATTAACCACTCCTTCATTGATCTTCCAGCCCCATCCAACATCTCATCATGATGAAATTTTGGCTCTCTTCTAGGAGTATGCCTTATAGTTCAAATTATCACAGGCCTATTCCTAGCAATACATTACACATCCGACACTTTAACAGCATTCTCATCAGTTACCCACATCTGCCGAGACGTAAACTATGGCTGACTAATCCGATACTTACATGCCAATGGAGCCTCAATATTCTTCATCTGCTTATTCCTCCATGTAGGCCGAGGGGTATACTACGGATCCTACACCTTTTTAGAAACATGAAACATTGGGGTTGTCCTATTATTTGCAGTCATAGCAACCGCATTCATAGGTTATGTACTTCCATGAGGACAAATATCATTCTGAGGGGCCACAGTAATCACAAACCTATTATCAGCTATTCCCTATATTGGCACCACCCTAGTCGAATGAATCTGAGGAGGCTTCTCAGTAGACAAAGCAACCCTAACACGTTTTTTTGCATTCCACTTCATCCTCCCATTTATCATCGCCGCCCTTGCAATTGTACACCTCCTCTTCCTCCACGAAACAGGATCAAACAACCCCACAGGACTAAACTCTGACGCAGACAAAATCCCATTTCATCCATACTACACAATTAAAGACCTACTAGGAGTATTCATATTACTCCTATTTCTAATAACTCTAGTATTATTTTTCCCAGACTTACTAGGAGATCCAGACAATTACACACCTGCTAACCCACTAAATACCCCACCACATATTAAGCCAGAATGATACTTCCTATTTGCCTACGCTATTCTACGCTCCATCCCTAACAAACTAGGAGGAGTAGTAGCCTTAGTCCTATCAATTCTAATCTTAGCCCTTCTACCATTCTTACATACCTCAAAACAACGCAGTCTAACATTCCGCCCAATCACCCAAACTCTATACTGAATTCTAGTAGCCAACCTCTTCATCTTAACATGAATCGGAGGCCAACCAGTAGAACACCCATTTATTATTATTGGCCAACTAGCATCTATTAGTTACTTCTCAATTATCCTTATTCTAATACCAATTTCCGGAATCATTGAAGACAAAATACTAAAATGAAACTAA
>QSH06 [organism=Rattus tanezumi] cytochrome b gene, partial cds; mitochondrial
TCACACCCCCTACTAAAAATCATTAACCACTCCTTCATTGATCTTCCAGCCCCATCCAACATCTCATCATGATGAAATTTTGGCTCTCTTCTAGGAGTATGCCTTATAGTTCAAATTATCACAGGTCTATTCCTAGCAATACATTACACATCCGACACTTTAACAGCATTCTCATCAGTTACCCACATCTGCCGAGACGTAAATTATGGCTGACTAATCCGATACTTACATGCCAATGGAGCCTCAATATTCTTTATCTGCTTATTCCTCCATGTAGGCCGAGGGATATACTACGGATCCTACACCTTTTTAGAAACATGAAACATTGGGGTTGTCCTATTATTTGCAGTCATAGCAACCGCATTCATAGGTTATGTACTTCCATGAGGACAAATATCATTCTGAGGGGCCACAGTAATCACAAACCTATTATCAGCTATTCCCTATATTGGCACCACCCTAGTCGAATGAATCTGAGGAGGCTTCTCAGTAGACAAAGCAACCCTAACACGTTTTTTTGCATTCCACTTCATCCTCCCATTTATCATCGCCGCCCTTGCAATTGTACATCTCCTCTTCCTCCACGAAACAGGATCAAACAACCCCACAGGACTAAACTCTGACGCAGACAAAATCCCATTTCATCCATACTACACAATTAAAGACCTACTGGGAGTATTCATATTACTTCTATTTCTAATAACTCTAGTATTATTTTTCCCAGACTTACTAGGAGACCCAGACAATTACACACCTGCTAACCCACTAAATACCCCACCACATATTAAGCCAGAATGATACTTCCTATTTGCCTACGCTATTCTACGCTCCATCCCCAACAAACTAGGAGGAGTAGTAGCCTTAGTCCTATCAATTCTAATCTTAGCCTTTCTACCATTCTTACATACCTCAAAACAACGCAGTCTAACATTCCGCCCAATCACCCAAACTCTATACTGAATTCTAGTAGCCAACCTCTTCATCTTAACATGAATCGGAGGCCAACCAGTAGAACACCCATTTATTATTATTGGCCAACTAGCATCTATTAGTTACTTCTCAATTATCCTTATTCTAATACCAATTTCCGGAATCATTGAAGACAAAATACTAAAATGAAACTAA
>LY01 [organism=Rattus tanezumi] cytochrome b gene, partial cds; mitochondrial
CTATTCAAAATCATTAACCACTCCTTCATTGACCTCCCCGCCCCATCCAACATCTCATCATGATGAAATTTTGGCTCTCTTCTAGGAGTATGCCTTATGATTCAAATTATCACAGGGCTATTCCTAGCAATACATTACACATCCGACACTTTAACAGCATTCTCATCAGTTACCCACATCTGCCGAGACGTAAACTATGGCTGATTAATCCGATACCTACATGCCAACGGAGCCTCAATATTCTTTATCTGCTTATTCCTCCATGTAGGACGAGGAATGTACTACGGATCCTACACCTTTTTAGAAACATGAAACATTGGAGTTGTCCTATTATTTGCAGTCATAGCAACCGCATTCATAGGTTATGTACTTCCATGAGGACAAATATCATTCTGAGGAGCCACAGTAATCACAAACCTATTATCAGCTATTCCCTATATTGGCACCACCCTAGTCGAATGAATCTGAGGAGGCTTCTCAGTAGACAAAGCAACCCTAACACGTTTTTTTGCATTCCACTTCATCCTCCCATTTATCATCGCCGCCCTTGCAATTGTACATCTCCTCTTCCTCCACGAAACAGGATCAAACAACCCCACAGGACTAAACTCTGACGCAGACAAAATCCCATTTCATCCATACTACACAATTAAAGACCTACTGGGAGTATTCATATTACTCCTATTTCTAATAACTCTAGTATTATTTTTCCCAGACTTACTAGGAGACCCAGACAATTACACACCTGCTAACCCCCTAAACACCCCACCACATATTAAACCAGAATGATATTTCCTATTTGCTTACGCTATTCTACGCTCCATCCCCAACAAACTAGGAGGAGTAGTAGCCTTAGTCCTATCAATTTTAATCTTAGCCTTTATACCTTTCTTACATACCTCAAAACAACGCAGCCTAACATTCCGCCCAATCACCCAAACTCTATACTGAATTCTAGTAGCCAACCTCTTCATTTTAACATGAATCGGAGGCCAACCAGTAGAACACCCATTTATCATCATTGGCCAACTAGCATCCATTAGTTACTTCTCAATTATCCTCATTCTAATACCAATT
>LY04 [organism=Rattus tanezumi] cytochrome b gene, partial cds; mitochondrial
TCACACCCCCTACTAAAAATCATTAACCACTCCTTCATTGATCTTCCAGCCCCATCCAACATCTCATCATGATGAAATTTTGGCTCTCTTCTAGGAGTATGCCTTATAATTCAAATTATCACAGGCCTATTCCTAGCAATACATTACACATCCGACACTTTAACAGCATTCTCATCAGTTACCCACATCTGCCGAGACGTAAACTATGGCTGACTAATCCGATACTTACATGCCAATGGAGCCTCAATATTCTTTATCTGCTTATTCCTCCATGTAGGCCGAGGTATATACTACGGATCCTACACCTTTTTAGAAACATGAAACATTGGAGTTGTCCTATTATTTGCAGTCATAGCAACCGCATTCATAGGTTATGTACTTCCATGAGGACAAATATCATTCTGAGGGGCCACAGTAATCACAAACCTATTATCAGCTATTCCCTATATTGGCACCACCCTAGTCGAATGAATCTGAGGAGGCTTCTCAGTAGACAAAGCAACCCTAACACGTTTTTTTGCATTCCACTTCATCCTCCCATTTATCATCGCCGCCCTTGCAATTGTACATCTCCTCTTCCTCCACGAAACAGGATCAAACAACCCCACAGGACTAAACTCTGACGCAGACAAAATCCCATTTCATCCATACTACACAATTAAAGACCTACTGGGAGTATTCATATTACTCCTATTTCTAATAACTCTAGTATTATTTTTCCCAGACTTACTAGGAGACCCAGACAATTACACACCTGCTAACCCACTAAATACCCCACCACATATTAAGCCAGAATGATACTTCCTATTTGCCTACGCTATTCTACGCTCCATCCCTAACAAACTAGGAGGAGTAGTAGCCTTAGTCCTATCAATTCTAATCTTAGCCTTTCTACCATTCTTACATACCTCAAAACAACGCAGTATAACATTCCGCCCAATCACCCAAACTCTATACTGAATTATAGTAGCCAACCTCTTCATCTTAACATGAATTGGAGGCCAACCAGTAGAACACCCATTTATTATCATTGGCCAACTAGCATCTATTAGTTACTTCTCAATTATCCTTATTTTAATACCAATTTCCGGAATCATTGAAGACAAAATATTAAAATGAAAAAAA
>MH02 [organism=Rattus tanezumi] cytochrome b gene, partial cds; mitochondrial
TCACACCCCCTACTAAAAATCATTAACCACTCCTTCATTGATCTTCCAGCCCCATCCAACATCTCATCATGATGAAATTTTGGCTCTCTTCTAGGAGTATGCCTTATAGTTCAAATTATCACAGGCCTATTCCTAGCAATACATTACACATCCGACACTTTAACAGCATTCTCATCAGTTACCCACATCTGCCGAGACGTAAACTATGGCTGACTAATCCGATACTTACATGCCAATGGAGCCTCAATATTCTTTATCTGCTTATTCCTCCATGTAGGCCGAGGAATATACTACGGATCCTACACCTTTTTAGAAACATGAAACATTGGAGTTGTCCTATTATTTGCAGTCATAGCAACCGCATTCATAGGTTATGTACTTCCATGAGGACAAATATCATTCTGAGGGGCCACAGTAATCACAAACCTACTATCAGCTATTCCCTATATTGGCACCACCCTAGTCGAATGAATCTGAGGAGGCTTCTCAGTAGACAAAGCAACCCTAACACGTTTTTTTGCATTCCACTTCATCCTCCCATTTATCATCGCCGCCCTTGCAATTGTTCATCTCCTCTTCCTCCACGAAACAGGATCAAACAACCCCACAGGACTAAACTCTGACGCAGACAAAATCCCATTTCATCCATACTACACAATTAAAGACCTACTGGGAGTATTCATATTACTCCTATTTCTAATAACTCTAGTATTATTTTTCCCAGACTTACTGGGAGACCCAGACAATTACACACCTGCTAACCCACTAAATACCCCACCACATATTAAGCCAGAATGATACTTCCTATTTGCCTACGCTATTCTACGCTCCATCCCTAACAAACTAGGAGGAGTAGTAGCCTTAGTCCTATCAATTCTAATCTTAGCCTTTCTACCATTCTTACATACCTCAAAACAACGCAGTCTAACATTCCGCCCAATCACCCAAACTCTATACTGAATTCTAGTAGCCAACCTCTTCATCTTAACATGAATTGGAGGCCAACCAGTAGAACACCCATTTATTATCATTGGCCAACTAGCATCTATTAGTTACTTCTCAATTATCCTTATTCTAATACCAATTTCCGGAATCATTGAAGACAAAATACTAAAATGAAACTAA
>MH03 [organism=Rattus tanezumi] cytochrome b gene, partial cds; mitochondrial
TCACACCCCCTACTAAAAATCATTAACCACTCCTTCATTGATCTTCCAGCCCCATCCAACATCTCATCATGATGAAATTTTGGCTCTCTTCTAGGAGTATGCCTTATAGTTCAAATTATCACAGGCCTATTCCTAGCAATACATTACACATCCGACACTTTAACAGCATTCTCATCAGTTACCCACATCTGCCGAGACGTAAACTATGGCTGACTAATCCGATACTTACATGCCAATGGAGCCTCAATATTCTTTATCTGCTTATTCCTACATGTAGGCCGAGGAATATACTACGGATCCTACACCTTTTTAGAAACATGAAACATTGGAGTTGTCCTATTATTTGCAGTCATAGCAACCGCATTCATAGGTTATGTACTTCCATGAGGACAAATATCATTCTGAGGGGCCACAGTAATCACAAACCTATTATCAGCTATTCCCTATATTGGCACCACCCTAGTCGAATGAATCTGAGGAGGCTTCTCAGTAGACAAAGCAACCCTAACACGTTTTTTTGCATTCCACTTCATCCTCCCATTTATCATCGCCGCCCTTGCAATTGTTCATCTCCTCTTCCTCCACGAAACAGGATCAAACAACCCCACAGGACTAAACTCTGACGCAGACAAAATCCCATTTCATCCATACTACACAATTAAAGACCTACTGGGAGTATTCATATTACTCCTATTTCTAATAACTCTAGTATTATTTTTCCCAGACTTACTGGGAGACCCAGACAATTACACACCTGCTAACCCACTAAATACCCCACCACATATTAAGCCAGAATGATACTTCCTATTTGCCTACGCTATTCTACGCTCCATCCCTAACAAACTAGGAGGAGTAGTAGCCTTAGTCCTATCAATTCTAATCTTAGCCTTTCTACCATTCTTACATACCTCAAAACAACGCAGTCTAACATTCCGCCCAATCACCCAAACTCTATACTGAATTCTAGTAGCCAACCTCTTCATCTTAACATGAATTGGAGGCCAACCAGTAGAACACCCATTTATTATCATTGGCCAACTAGCATCTATTAGTTACTTCTCAATTATCCTTATTCTAATACCAATTTCCGGAATCATTGAAGACAAAATACTAAAATGAAACTAA
>MH05 [organism=Rattus tanezumi] cytochrome b gene, partial cds; mitochondrial
TCACACCCCCTTCTAAAAATCATTAACCACTCCTTCATTGATCTCCCAGCCCCATCCAACATCTCATCATGATGAAATTTTGGCTCTCTTCTAGGAGTATGCCTTATAGTTCAAATTATCACAGGCCTATTCCTAGCAATACATTACACATCCGACACTTTAACAGCATTCTCATCAGTTACCCACATCTGCCGAGACGTAAACTATGGCTGACTAATCCGATACTTACATGCCAATGGAGCCTCAATATTCTTTATCTGCTTATTCCTCCATGTAGGCCGAGGAATATACTATGGATCCTACACCTTTTTAGAAACATGAAACATTGGAGTCGTCCTATTATTTGCAGTCATAGCAACCGCATTCATAGGTTATGTACTTCCATGAGGACAAATATCATTCTGAGGGGCCACAGTAATCACAAACCTATTATCAGCTATTCCCTATATTGGCACCACCCTAGTCGAATGAATCTGAGGAGGCTTCTCAGTAGACAAAGCAACCCTAACACGTTTTTTCGCATTCCACTTCATCCTCCCATTTATCATCGCCGCCCTTGCAATTGTACATCTCCTCTTCCTCCACGAAACAGGATCAAACAACCCCACAGGACTAAACTCTGACGCAGACAAAATCCCATTTCATCCATACTACACAATTAAAGACCTACTGGGAGTATTCATATTACTCCTATTTCTAATAACTCTAGTATTATTTTTCCCAGACTTACTAGGAGACCCAGACAATTACACACCTGCTAACCCACTAAATACTCCACCACATATTAAGCCAGAATGATACTTCCTATTTGCCTACGCTATTCTACGCTCCATCCCTAACAAACTAGGAGGAGTAGTAGCCTTAGTCCTATCGATTCTAATCTTAGCCTTTCTACCATTCTTACATACCTCAAAACAACGCAGTCTAACATTCCGCCCAATCACCCAAACTCTATACTGAATTCTAGTAGCCAACCTCTTCATCTTAACATGAATTGGAGGCCAACCAGTAGAGCACCCATTTATTATTATTGGCCAACTAGCATCGATTAGTTACTTCTCAATTATCCTCATTCTAATACCAATTTCCGGGATCATTGAAGACAAAATACTAAAATGAAACTAA
>NC01 [organism=Rattus tanezumi] cytochrome b gene, partial cds; mitochondrial
TCACACCCCCTACTAAAAATCATTAACCACTCCTTCATTGATCTTCCAGCCCCATCCAACATCTCATCATGATGAAATTTTGGCTCTCTTCTAGGAGTATGCCTTATAATTCAAATTATCACAGGCCTATTCCTAGCAATACATTACACATCCGACACTTTAACAGCATTCTCATCAGTTACCCACATCTGCCGAGACGTAAACTATGGCTGACTAATCCGATACTTACATGCCAATGGAGCCTCAATATTCTTTATCTGCTTATTCCTCCATGTAGGCCGAAGTATATACTACGGATCCTACACCTTTTTAGAAACATGAAACATTGGAGTTGTCCTATTATTTGCAGTCATAGCAACCGCATTCATAGGTTATGTACTTCCATGAGGACAAATATCATTCTGAGGGGCCACAGTAATCACAAACCTATTATCAGCTATCCCCTATATTGGCACCACCCTAGTCGAATGAATCTGAGGAGGCTTCTCAGTAGACAAAGCAACCCTAACACGTTTTTTTGCATTCCACTTCATCCTCCCATTTATCATCGCCGCCCTTGCAATTGTACATCTCCTCTTCCTCCACGAAACAGGATCAAACAACCCCACAGGACTAAACTCTGACGCAGACAAAATCCCATTTCATCCATACTACACAATTAAAGACCTACTGGGAGTATTCATATTACTCCTATTTCTAATAACTCTAGTATTATTTTTCCCAGACTTACTAGGAGACCCAGACAATTACACACCTGCTAACCCACTAAATACCCCACCACATATTAAGCCAGAATGATACTTCCTATTTGCCTACGCTATTCTACGCTCCATCCCTAACAAACTAGGAGGAGTAGTAGCCTTAGTCCTATCAATTCTAATCTTAGCCTTTCTACCATTCTTACATACCTCAAAACAACGCAGTCTAACATTCCGCCCAATCACCCAAACTCTATACTGAATTCTAGTAGCCAACCTCTTCATCTTAACATGAATTGGAGGCCAACCAGTAGAACACCCATTTATTATCATTGGCCAACTAGCATCTATTAGTTACTTCTCAATTATCCTTGTTCTAATACCAATTTCCGGAATCATTGAAGACAAAATACTAAAATGAAACTAA
>NC03 [organism=Rattus tanezumi] cytochrome b gene, partial cds; mitochondrial
TCACACCCCCTACTAAAAATCATTAACCACTCCTTCATTGATCTCCCAGCCCCATCCAACATCTCATCATGATGAAATTTTGGCTCTCTTCTAGGAGTATGCCTTATAGTTCAAATTATCACAGGCCTATTCCTAGCAATACATTACACATCCGACACTTTAACAGCATTCTCATCAGTTACCCACATCTGCCGAGACGTAAACTACGGCTGACTAATCCGATACTTACATGCCAATGGAGCCTCAATATTCTTTATCTGCTTATTCCTCCATGTAGGCCGAGGAATATACTATGGATCCTACACCTTTTTAGAAACATGAAACATTGGAGTTGTCCTATTATTTGCAGTCATAGCAACTGCATTCATAGGCTATGTACTTCCATGAGGACAAATATCATTCTGAGGGGCCACAGTAATCACAAACCTATTATCAGCTATCCCCTATATTGGCACCACCCTAGTCGAATGAATCTGAGGAGGCTTCTCAGTAGACAAAGCAACCCTAACACGTTTTTTTGCATTCCACTTCATCCTCCCATTTATCATCGCCGCCCTTGCAATTGTACATCTCCTCTTCCTACACGAAACAGGATCAAACAACCCCACAGGACTAAACTCTGACGCAGACAAAATCCCATTTCATCCATACTACACAATTAAAGACCTACTGGGAGTATTCATATTACTCCTATTTCTAATAACTCTAGTATTATTTTTCCCAGACTTACTAGGAGACCCAGACAATTACACACCTGCTAACCCACTAAATACCCCACCACATATTAAGCCAGAATGATACTTCCTATTTGCCTACGCTATTCTACGCTCCATCCCTAACAAACTAGGAGGAGTAGTAGCCTTAGTCCTGTCAATTCTAATCTTAGCCTTTCTACCATTCTTACATACCTCAAAACAACGCAGTCTAACATTCCGCCCAATCACCCAAACTCTATACTGAATTCTAGTAGCCAACCTCTTCATCTTAACATGAATTGGAGGCCAACCAGTAGAACACCCATTTATTATTATTGGCCAACTAGCATCTATTAGTTACTTCTCAATTATCCTCATCCTAATACCAATTTCCGGAATCATCGAAGACAAAATACTAAAATGAAACTAA
>NC05 [organism=Rattus tanezumi] cytochrome b gene, partial cds; mitochondrial
TCACACCCCCTACTAAAAATCATTAACCACTCCTTCATTGATCTTCCAACCCCATCCAACATCTCATCATGATGAAATTTTGGCTCTCTTCTAGGAGTATGCCTTATAATTCAAATTATCACAGGCCTATTCCTAGCAATACATTACACATCCGACACTTTAACAGCATTCTCATCAGTTACCCACATCTGCCGAGACGTAAACTATGGCTGACTAATCCGATACTTACATGCCAATGGAGCCTCAATATTCTTTATCTGCTTATTCCTCCATGTAGGCCGAGGTATATACTACGGATCCTACACCTTTTTAGAAACATGAAACATTGGAGTTGTCCTATTATTTGCAGTCATAGCAACCGCATTCATAGGTTATGTACTTCCATGAGGACAAATATCATTCTGAGGGGCCACAGTAATCACAAACCTATTATCAGCTATTCCCTATATTGGCACCACCCTAGTCGAATGAATCTGAGGAGGCTTCTCAGTAGACAAAGCAACCCTAACACGTTTTTTTGCATTCCACTTCATCCTCCCATTTATCATCGCCGCCCTTGCAATTGTACATCTCCTCTTCCTCCACGAAACAGGATCAAACAACCCCACAGGACTAAACTCTGACGCAGACAAAATCCCATTTCATCCATACTACACAATTAAAGACCTACTGGGAGTATTCATATTACTCCTATTTCTAATAACTCTAGTATTATTTTTCCCAGACTTACTAGGAGACCCAGACAATTACACACCTGCTAACCCACTAAATACCCCACCACATATTAAGCCAGAATGATACTTCCTATTTGCCTACGCTATTCTACGCTCCATCCCTAACAAACTAGGAGGAGTAGTAGCCTTAGTCCTATCAATTCTAATCTTAGCCTTTCTACCATTCTTACATACCTCAAAACAACGCAGTCTAACATTCCGCCCAATCACCCAAACTCTATACTGAATTCTAGTAGCCAACCTCTTCATCTTAACATGAATTGGAGGCCAACCAGTAGAACACCCATTTATTATCATTGGCCAACTAGCATCTATTAGTTACTTCTCAATTATCCTTATTCTAATACCAATTTCCGGAATCATTGAAGACAAAATACTAAAATGAAACTAA
>ND03 [organism=Rattus tanezumi] cytochrome b gene, partial cds; mitochondrial
TCACACCCCCTACTAAAAATCATTAACCACTCCTTCATTGATCTTCCAGCCCCATCCAACATCTCATCATGATGAAATTTTGGCTCTCTTCTAGGAGTATGCCTTATAATTCAAATTATCACAGGCCTATTCCTAGCAATACATTACACATCCGACACTTTAACAGCATTCTCATCAGTTACCCACATCTGCCGAGACGTAAACTATGGCTGACTAATCCGATACTTACATGCCAATGGAGCCTCAATATTCTTTATCTGCTTATTCCTCCATGTAGGCCGAGGTATATACTACGGATCCTACACCTTTTTAGAAACATGAAACATTGGAGTTGTCCTATTATTTGCAGTCATAGCAACCGCATTCATAGGTTATGTACTTCCATGAGGACAAATATCATTCTGAGGGGCCACAGTAATCACAAACCTATTATCAGCTATTCCCTATATTGGCACCACCCTAGTCGAATGAATCTGAGGAGGCTTCTCAGTAGACAAAGCAACCCTAACACGTTTTTTTGCATTCCACTTCATCCTCCCATTTATCATCGCCGCCCTTGCAATTGTACATCTCCTCTTCCTCCACGAAACAGGATCAAACAACCCCACAGGACTAAACTCTGACGCAGACAAAATCCCATTTCATCCATACTACACAATTAAAGACCTACTGGGAGTATTCATATTACTCCTATTTCTAATAACTCTAGTATTATTTTTCCCAGACTTACTAGGAGACCCAGACAATTACACACCTGCTAACCCACTAAATACCCCACCACATATTAAGCCAGAATGATACTTCCTATTTGCCTACGCTATTCTACGCTCCATCCCTAACAAACTAGGAGGAGTAGTAGCCTTAGTCCTATCAATTCTAATCTTAGCCTTTCTACCATTCTTACATACCTCAAAACAACGCAGTCTAACATTCCGCCCAATCACCCAAACTCTATACTGAATTCTAGTAGCCAACCTCTTCATCTTAACATGAATTGGAGGCCAACCAGTAGAACACCCATTTATTATCATTGGCCAACTAGCATCTATTAGTTACTTCTCAATTATCCTTATTCTAATACCAATTTCCGGAATCATTGAAGACAAAATACTAAAATGAAACTAA
>QZ11 [organism=Rattus tanezumi] cytochrome b gene, partial cds; mitochondrial
TCACACCCCCTACTAAAAATCATTAACCACTCCTTCATTGATCTTCCAGCCCCATCCAACATCTCATCATGATGAAATTTTGGCTCTCTTCTAGGAGTATGCCTTATAATTCAAATTATCACAGGCCTATTCCTAGCAATACATTACACATCCGACACTTTAACAGCATTCTCATCAGTTACCCACATCTGCCGAGACGTAAGCTATGGCTGACTAATCCGATACTTACATGCCAATGGAGCCTCAATATTCTTTATCTGCTTATTCCTCCATGTAGGCCGAGGTATATACTACGGATCCTACACCTTTTTAGAAACATGAAACATTGGAGTTGTCCTATTATTTGCAGTCATAGCAACCGCATTCATAGGTTATGTACTTCCATGAGGACAAATATCATTCTGAGGGGCCACAGTAATCACAAACCTATTATCAGCTATTCCCTATATTGGCACCACCCTAGTCGAATGAATCTGAGGAGGCTTCTCAGTAGACAAAGCAACCCTAACACGTTTTTTTGCATTCCACTTCATCCTCCCATTTATCATCGCCGCCCTTGCAATTGTACATCTCCTCTTCCTCCACGAAACAGGATCAAACAACCCCACAGGACTAAACTCTGACGCAGACAAAATCCCATTTCATCCATACTACACAATTAAAGACCTACTGGGAGTATTCATATTACTCCTATTTCTAATAACTCTAGTATTATTTTTCCCAGACTTACTAGGAGACCCAGACAATTACACACCTGCTAACCCACTAAATACCCCACCACATATTAAGCCAGAATGATACTTCCTATTTGCCTACGCTATTCTACGCTCCATCCCTAACAAACTAGGAGGAGTAGTAGCCTTAGTCCTATCAATTCTAATCTTAGCCTTTCTACCATTCTTACATACCTCAAAACAACGCAGTCTAACATTCCGCCCAATCACCCAAACTCTATACTGAATTCTAGTAGCCAACCTCTTCATCTTAACATGAATTGGAGGCCAACCAGTAGAACACCCATTTATTATCATTGGCCAACTAGCATCTATTAGTTACTTCTCAATTATCCTTATTCTAATACCAATTTCCGGAATCATTGAAGACAAAATACTAAAATGAAACTAA
>JG01 [organism=Rattus tanezumi] cytochrome b gene, partial cds; mitochondrial
TCACACCCCCTACTAAAAATCATCAACCACTCCTTCATTGATCTCCCAGCCCCATCCAACATCTCATCATGATGAAATTTTGGCTCTCTTCTAGGAGTATGCCTTATAGTTCAAATTATCACAGGCCTATTCCTAGCAATACATTACACATCCGACACTTTAACAGCATTCTCATCAGTTACCCACATCTGCCGAGACGTAAACTATGGCTGACTAATCCGACACTTACATGCCAATGGAGCCTCAATATTCTTTATCTGCTTATTCCTCCATGTAGGCCGAGGAATATACTACGGATCCTACACTTTTTTAGAAACATGAAACATTGGAGTTGTCCTATTATTTGCAGTCATAGCAACCGCATTCATAGGTTATGTACTTCCATGAGGACAAATATCATTCTGAGGGGCCACAGTAATCACAAACCTATTATCAGCTATTCCCTATATTGGCACCACCCTAGTCGAATGAATCTGAGGAGGCTTCTCAGTAGACAAAGCAACCCTAACACGTTTTTTTGCATTCCACTTCATCCTCCCATTTATTATCGCCGCCCTTGCAATTGTACATCTCCTCTTCCTCCACGAAACAGGATCAAACAACCCCACAGGACTAAACTCTGACGCAGACAAAATTCCATTTCATCCATACTACACAATTAAAGACCTACTGGGAGTATTCATATTACTCCTATTTCTAATAACTCTAGTATTATTTTTCCCAGACTTACTAGGAGACCCAGACAATTACACACCTGCTAACCCACTAAATACCCCACCACATATTAAGCCAGAATGATACTTCCTATTTGCCTACGCTATTCTACGCTCCATCCCTAACAAACTAGGAGGAGTAGTAGCCTTAGTCCTATCAATTCTAATCTTAGCCTTTCTACCATTCTTACATACCTCAAAACAACGCAGTCTAACATTCCGCCCAATCACCCAAACTCTATACTGAATTCTAGTAGCCAACCTCTTCATCTTAACATGAATTGGAGGCCAACCAGTAGAACACCCATTTATCATTATTGGCCAACTAGCATCTATTAGTTACTTCTCAATTATCCTTATTTTAATACCAATTTCCGGAATCATTGAAGACAAAATACTAAAATGAAACTAA
>JG05 [organism=Rattus tanezumi] cytochrome b gene, partial cds; mitochondrial
TCACACCCCCTACTAAAAATCATTAACCACTCCTTCATTGATCTTCCAGCCCCATCCAACATCTCATCATGATGAAATTTTGGCTCTCTTCTAGGAGTATGCCTTATAGTTCAAATTATCACAGGCCTATTCCTAGCAATACATTACACATCCGACACTTTAACAGCATTCTCATCAGTTACCCACATCTGCCGAGACGTAAACTATGGCTGACTAATCCGATACTTACATGCCAATGGAGCCTCAATATTCTTTATCTGCTTATTCCTCCATGTAGGCCGAGGAATATATTACGGATCCTACACCTTTTTAGAAACATGAAACATTGGAGTTGTCCTATTATTTGCAGTCATAGCAACCGCATTCATAGGTTATGTACTTCCATGAGGACAAATATCATTCTGAGGGGCCACAGTAATCACAAACCTATTATCAGCTATTCCCTATATTGGCACCACCCTAGTCGAATGAATCTGAGGAGGCTTCTCAGTAGACAAAGCAACCCTAACACGTTTTTTTGCATTCCACTTCATCCTCCCATTTATCATCGCCGCCCTTGCAATTGTACATCTCCTCTTCCTCCACGAAACAGGATCAAACAACCCCACAGGACTAAACTCTGACGCAGACAAAATCCCATTTCATCCATACTACACAATTAAAGACCTACTGGGGGTATTTTTATTACTCCTATTTCTAATAACTCTAGTATTATTCTTCCCAGACTTACTAGGAGACCCAGACAATTACACACCTGCTAACCCACTAAATACCCCACCACATATTAAGCCAGAATGATACTTCCTATTTGCCTACGCTATTCTACGCTCCATCCCTAACAAACTAGGAGGAGTAGTAGCCTTAGTCCTATCAATTCTAATCTTAGCCTTTCTACCATTCTTACATACCTCAAAACAACGCAGTCTAACATTCCGCCCAATCACCCAAACTCTATACTGAATTCTAGTAGCCAACCTCTTCATCTTAACATGAATTGGAGGCCAACCAGTAGAACACCCATTTATTATTATTGGCCAACTAGCATCTATTAGTTACTTCTCAATTATCCTTATTCTAATACCAATTTCCGGAATCATTGAAGACAAAATACTAAAATGAAACTAA
>JG06 [organism=Rattus tanezumi] cytochrome b gene, partial cds; mitochondrial
TCACACCCCCTACTAAAAATCATTAACCACTCCTTCATTGATCTTCCAGCCCCATCCAACATCTCATCATGATGAAATTTTGGCTCTCTTCTAGGAGTATGCCTTATAGTTCAAATTATCACAGGCCTATTCCTAGCAATACATTACACATCCGACACTTTAACAGCATTCTCATCAGTTACCCACATCTGCCGAGACGTAAACTATGGCTGACTAATCCGATACTTACATGCCAATGGAGCCTCAATATTCTTCATCTGCTTGTTCCTCCATGTAGGCCGAGGGGTATACTACGGATCCTACACCTTTTTAGAAACATGAAACATTGGGGTTGTCCTATTATTTGCAGTCATAGCAACCGCATTCATAGGTTATGTACTTCCATGAGGACAAATATCATTCTGAGGGGCCACAGTAATCACAAACCTATTATCAGCTATTCCCTATATTGGCACCACCCTAGTCGAATGAATCTGAGGAGGCTTCTCAGTAGACAAAGCAACCCTAACACGTTTTTTTGCATTCCACTTCATCCTCCCATTTATCATCGCCGCCCTTGCAATTGTACACCTCCTCTTCCTCCACGAAACAGGATCAAACAACCCCACAGGACTAAACTCTGACGCAGACAAAATCCCATTTCATCCATACTACACAATTAAAGACCTACTAGGAGTATTCATATTACTCCTATTTCTAATAACTCTAGTATTATTTTTCCCAGACTTACTAGGAGATCCAGACAATTACACACCTGCTAACCCACTAAATACCCCACCACATATTAAGCCAGAATGATACTTCCTATTTGCCTACGCTATTCTACGCTCCATCCCTAACAAACTAGGAGGAGTAGTAGCCTTAGTCCTATCAATTCTAATCTTAGCCCTTCTACCATTCTTACATACCTCAAAACAACGCAGTCTAACATTCCGCCCAATCACCCAAACTCTATACTGAATTCTAGTAGCCAACCTCTTCATCTTAACATGAATCGGAGGCCAACCAGTAGAACACCCATTTATTATTATTGGCCAACTAGCATCTATTAGTTACTTCTCAATTATCCTTATTCTAATACCAATTTCCGGAATCATTGAAGACAAAATACTAAAATGAAACTAA
>JG10 [organism=Rattus tanezumi] cytochrome b gene, partial cds; mitochondrial
TCACACCCCCTACTAAAAATCATTAACCACTCCTTCATTGATCTTCCAGCCCCATCCAACATCTCATCATGATGAAATTTTGGCTCTCTTCTAGGAGTATGCCTTATAGTTCAAATTATCACAGGCCTATTCCTAGCAATACATTACACATCCGACACTTTAACAGCATTCTCATCAGTTACCCACATCTGCCGAGACGTAAACTATGGCTGACTAATCCGATACTTACATGCCAATGGAGCCTCAATATTCTTTATCTGCTTATTCCTCCATGTAGGCCGAGGGATATACTACGGATCCTACACCTTTTTAGAAACATGAAACATTGGGGTTATCCTATTATTTGCAGTCATAGCAACCGCATTCATAGGTTATGTACTTCCATGAGGACAAATATCATTCTGAGGGGCCACAGTAATCACAAACCTATTATCAGCTATCCCCTATATTGGCACCACCCTAGTCGAATGAATCTGAGGAGGCTTCTCAGTAGACAAAGCAACCCTAACACGTTTTTTTGCATTCCACTTCATCCTCCCATTTATCATCGCCGCCCTTGCAATTGTACATCTCCTCTTCCTCCACGAAACAGGATCAAACAACCCCACAGGACTAAACTCTGACGCAGACAAAATCCCATTTCATCCATACTACACAATTAAAGACCTACTGGGAGTATTCATATTACTCCTATTTCTAATAACTCTAGTATTATTTTTCCCAGACTTACTAGGAGACCCAGACAATTACACACCTGCTAACCCACTAAATACCCCACCACATATTAAACCAGAATGATACTTCCTATTTGCCTACGCTATTCTACGCTCCATCCCTAACAAACTAGGAGGAGTAGTAGCCTTAGTCCTATCAATTCTAATCTTAGCCTTTCTACCATTCTTACATACCTCAAAACAACGCAGTCTAACATTCCGCCCAATCACCCAAACTCTATACTGAATTCTAGTAGCCAACCTCTTCATCTTAACATGAATCGGAGGCCAACCAGTAGAACACCCATTTATTATTATTGGCCAACTAGCATCTATTAGTTACTTCTCAATTATCCTTATTCTAATACCAATTTCCGGAATCATTGAAGACAAAATACTAAAATGAAACTAA
>ZM03 [organism=Rattus tanezumi] cytochrome b gene, partial cds; mitochondrial
TCACACCCCCTACTCAAAATCATTAACCACTCCTTCATCGACCTTCCCACCCCATCCAACATCTCATCATGATGGAATTTTGGCTCTCTACTAGGAGTATGCCTTATAATTCAAATTATCACAGGCCTATTCCTAGCAATACACTACACATCCGACACTTTAACAGCATTCTCATCAGTTACCCACATCTGCCGAGACGTAAATTACGGCTGACTAATCCGATACCTACATGCCAACGGAGCCTCAATATTCTTTATCTGCCTATTTCTCCATGTAGGCCGAGGGATATACTACGGATCCTACACCTTCTTAGAAACATGAAACATTGGAGTTGTCCTACTATTCACAGTCATAGCAACTGCATTCATAGGTTATGTTCTTCCATGAGGACAAATGTCATTCTGAGGAGCCACAGTAATCACAAACCTATTATCAGCCATTCCCTATATTGGCACCACCCTAGTCGAATGAATCTGAGGAGGCTTCTCAGTAGACAAAGCAACCCTAACACGTTTTTTCGCATTCCACTTCATCCTCCCATTCATCATCGCCGCCCTTGCAATTGTACATCTCCTCTTCCTCCACGAAACAGGATCAAACAACCCCACAGGACTAAACTCTGACGCAGACAAAATCCCATTTCACCCATATTACACAATTAAAGACCTACTTGGAGTATTCATACTACTCCTATTTCTAATAACTCTAGTATTATTCTTCCCAGACTTACTAGGAGATCCAGACAATTACATACCTGCTAACCCACTAAATACCCCACCACATATTAAGCCAGAATGATATTTCCTATTTGCCTACGCTATTCTACGCTCCATCCCTAACAAACTAGGAGGAGTGGTAGCCTTAATTCTATCAATTCTAATTCTAGCCTTTCTACCATTCCTACATACTTCAAAACAACGCAGTCTAACATTCCGCCCAATCACCCAGACTCTATACTGAATTTTAGTAGCTAACCTCTTCATTTTAACATGAATCGGGGGCCAACCAGTAGAACATCCATTTATCATTATTGGCCAACTAGCATCTATTAGTTACTTCTCAATTATCCTTATTCTAATACCAATCTCCGGGATCATTGAAGACAAAATACTGAAATGAAACTAA
>ZM32 [organism=Rattus tanezumi] cytochrome b gene, partial cds; mitochondrial
TCACACCCCCTACTCAAAATCATTAACCACTCCTTCATCGACCTTCCCGCCCCATCCAACATCTCATCATGATGGAATTTTGGCTCTCTACTAGGAGTATGCCTTATAATTCAAATTATCACAGGCCTATTCCTAGCAATACACTACACATCCGACACTTTAACAGCATTCTCATCAGTTACCCACATCTGCCGAGACGTAAATTACGGCTGACTAATCCGATACCTACATGCCAACGGAGCCTCAATATTCTTTATCTGCCTATTTCTCCATGTAGGCCGAGGGATATACTACGGATCCTACACCTTCTTAGAAACATGAAACATTGGAGTTGTCCTACTATTCACAGTCATAGCAACTGCATTCATAGGTTATGTTCTTCCATGAGGACAAATATCATTCTGAGGAGCCACAGTAATCACAAACCTATTATCAGCCATTCCCTATATTGGCACCACCCTAGTCGAATGAATCTGAGGAGGCTTCTCAGTAGACAAAGCAACCCTAACACGTTTTTTCGCATTCCACTTCATCCTCCCATTCATCATCGCCGCCCTTGCAATTGTACATCTCCTCTTCCTCCACGAAACAGGATCAAACAACCCCACAGGACTAAACTCTGACGCAGACAAAATCCCATTTCACCCATATTACACAATTAAAGACCTACTTGGAGTATTCATACTACTCCTATTTCTAATAACTCTAGTATTATTCTTCCCAGACTTACTAGAAGATCCAGACAATTACATACCTGCTAACCCACTAAATACCCCACCACATATTAAGCCAGAATGATATTTCCTATTTGCCTACGCTATTCTACGCTCCATCCCTAACAAACTAGGAGGAGTGGTAGCCTTAATTCTATCAATTCTAATTCTAGCCTTTCTACCATTCCTACATACTTCAAAACAACGCAGTCTAACATTCCGCCCAATCACCCAGACTCTATACTGAATTTTAGTAGCCAACCTCTTCATTTTAACATGAATCGGGGGCCAACCAGTAGAACATCCATTTATCATTATTGGCCAACTAGCATCTATTAGTTACTTCTCAATTATCCTTATTCTAATACCAATCTCCGGGATCATTGAAGACAAAATAATGAAATGAAACTAA
>ZM46 [organism=Rattus tanezumi] cytochrome b gene, partial cds; mitochondrial
TCACACCCCCTACTCAAAATCATTAACCACTCCTTCATCGACCTTCCCACCCCATCCAACATCTCATCATGATGGAATTTTGGCTCTCTACTAGGAGTATGCCTTATAATTCAAATTATCACAGGCCTATTCCTAGCAATACACTACACATCCGACACTTTAACAGCATTCTCATCAGTTACCCACATCTGCCGAGACGTAAATTACGGCTGACTAATCCGATACCTACATGCCAACGGAGCCTCAATATTCTTTATCTGCCTATTTCTCCATGTAGGCCGAGGGATATACTACGGATCCTACACCTTCTTAGAAACATGAAACATTGGAGTTGTCCTACTATTCACAGTCATAGCAACTGCATTCATAGGTTATGTTCTTCCATGAGGACAAATGTCATTCTGAGGAGCCACAGTAATCACAAACCTATTATCAGCCATTCCCTATATTGGCACCACCCTAGTCGAATGAATCTGAGGAGGCTTCTCAGTAGACAAAGCAACCCTAACACGTTTTTTCGCATTCCACTTCATCCTCCCATTCATCATCGCCGCCCTTGCAATTGTACATCTCCTCTTCCTCCACGAAACAGGATCAAACAACCCCACAGGACTAAACTCTGACGCAGACAAAATCCCATTTCACCCATATTACACAATTAAAGACCTACTTGGAGTATTCATACTACTCCTATTTCTAATAACTCTAGTATTATTCTTCCCAGACTTACTAGGAGATCCAGACAATTACATACCTGCTAACCCACTAAATACCCCACCACATATTAAGCCAGAATGATATTTCCTATTTGCCTACGCTATTCTACGCTCCATCCCTAACAAACTAGGAGGAGTGGTAGCCTTAATTCTATCAATTCTAATTCTAGCCTTTCTACCATTCCTACATACTTCAAAACAACGCAGTCTAACATTCCGCCCAATCACCCAGACTCTATACTGAATTTTAGTAGCTAACCTCTTCATTTTAACATGAATCGGGGGCCAACCAGTAGAACATCCATTTACCATTATTGGCCAACTAGCATCTATTAGTTACTTCTCAATTATCCTTATTCTAATACCAATCTCCGGGATCATTGAAGACAAAATACTGAAATGAAACTAA
>ZM58 [organism=Rattus tanezumi] cytochrome b gene, partial cds; mitochondrial
TCACACCCCCTACTCAAAATCATTAACCACTCCTTCATCGACCTTCCCGCCCCATCCAACATCTCATCATGATGGAATTTTGGCTCTCTACTAGGAGTATGCCTTATAATTCAAATTATCACAGGCCTATTCCTAGCAATACACTACACATCCGACACTTTAACAGCATTCTCATCAGTTACCCACATCTGCCGAGACGTAAATTACGGCTGACTAATCCGATACCTACATGCCAACGGAGCCTCAATATTCTTTATCTGCCTATTTCTCCATGTAGGCCGAGGGATATACTACGGATCCTACACCTTCTTAGAAACATGAAACATTGGAGTTGTCCTACTATTCACAGTCATAGCAACTGCATTCATAGGTTATGTTCTTCCATGAGGACAAATGTCATTCTGAGGAGCCACAGTAATCACAAACCTATTATCAGCCATTCCCTATATTGGCACCACCCTAGTCGAATGAATCTGAGGAGGCTTCTCAGTAGACAAAGCAACCCTAACACGTTTTTTCGCATTCCACTTCATCCTCCCATTCATCATCGCCGCCCTTGCAATTGTACATCTCCTCTTCCTCCACGAAACAGGATCAAACAACCCCACAGGACTAAACTCTGACGCAGACAAAATCCCATTTCACCCATATTACACAATTAAAGACCTACTTGGAGTATTCATACTACTCCTATTTCTAATAACTCTAGTATTATTTTTCCCAGACTTACTAGGAGATCCAGACAATTACATACCTGCTAACCCACTAAATACCCCACCACATATTAAGCCAGAATGATATTTCCTATTTGCCTACGCTATTCTACGCTCCATCCCTAACAAACTAGGAGGAGTGGTAGCCTTAATTCTATCAATTCTAATTCTAGCCTTTCTACCATTCCTACATACTTCAAAACAACGCAGTCTAACATTCCGCCCAATCACCCAGACTCTATACTGAATTTTAGTAGCCAACCTCTTCATTTTAACATGAATCGGGGGCCAACCAGTAGAACATCCATTTATCATTATTGGCCAACTAGCATCTATTAGTTACTTCTCAATTATCCTTATTCTAATACCAATCTCCGGGATCATTGAAGACAAAATACTGAAATGAAACTAA

>CQ02 [organism=Rattus tanezumi] cytochrome oxidase subunit I (COI) gene, partial cds; mitochondrial
AACCACAAAGATATCGGAACCCTCTATCTATTATTTGGTGCCTGAGCAGGAATAGTAGGAACAGCCTTGAGCATTCTAATTCGAGCTGAACTAGGACAACCAGGAGCACTCCTAGGCGATGACCAAATTTATAATGTCATTGTTACAGCCCATGCATTCGTAATAATTTTCTTTATAGTTATGCCTATGATAATCGGAGGCTTCGGAAACTGGCTTGTACCACTAATGATTGGAGCCCCTGATATAGCATTCCCACGAATAAACAATATAAGCTTTTGATTGCTTCCCCCATCATTTTTACTCCTTTTAGCATCATCTATAGTAGAAGCCGGAGCCGGAACAGGATGAACAGTATACCCACCCTTAGCCGGTAACCTAGCCCATGCCGGAGCATCCGTTGACCTAACCATTTTCTCCCTTCACCTAGCTGGTGTATCCTCTATCTTAGGAGCTATTAATTTTATCACCACTATCATCAACATAAAACCCCCTGCTATAACCCAATATCAGACCCCTCTATTTGTGTGATCCGTATTAATTACAGCTGTACTTCTACTTCTTTCACTACCAGTTTTAGCAGCAGGCATTACCATACTCCTCACAGATCGAAACCTAAATACTACTTTTTTTGATCCTGCTGGAGGCGGAGATCCAATTCTC
>FZ27 [organism=Rattus tanezumi] cytochrome oxidase subunit I (COI) gene, partial cds; mitochondrial
AACCACAAAGATATCGGAACCCTCTATCTATTATTTGGTGCCTGAGCAGGAATAGTAGGAACAGCCTTGAGCATTCTAATTCGAGCTGAACTAGGACAACCAGGAGCACTCCTAGGCGATGACCAAATTTATAATGTCATTGTTACAGCCCATGCATTCGTAATAATTTTCTTTATAGTTATGCCTATGATAATCGGAGGCTTCGGAAACTGGCTTGTACCACTAATGATTGGAGCCCCTGATATAGCATTCCCACGAATAAACAATATAAGCTTTTGATTGCTTCCCCCATCATTTTTACTCCTTTTAGCATCATCTATAGTAGAAGCCGGAGCCGGAACAGGATGAACAGTATACCCGCCCTTAGCCGGTAACCTAGCCCATGCCGGAGCATCCGTTGACCTAACCATTTTCTCCCTTCACCTAGCTGGTGTATCCTCTATCTTAGGAGCTATTAATTTTATCACCACTATCATCAATATAAAACCCCCTGCTATAACCCAATATCAGACCCCTCTATTTGTGTGATCCGTATTAATTACAGCTGTACTTCTACTTCTTTCACTACCAGTTTTAGCAGCAGGCATTACCATACTCCTCACAGATCGAAACCTAAATACTACTTTTTTTGATCCTGCTGGAGGCGGAGATCCAATTCTC
>FZ29 [organism=Rattus tanezumi] cytochrome oxidase subunit I (COI) gene, partial cds; mitochondrial
AACCACAAAGATATCGGAACCCTCTATCTATTATTTGGTGCCTGAGCAGGAATAGTAGGAACAGCCTTGAGCATTCTAATTCGAGCTGAACTAGGACAACCAGGAGCACTCCTAGGCGATGACCAAATTTATAATGTCATTGTTACAGCCCATGCATTCGTAATAATTTTCTTTATAGTTATGCCTATGATAATCGGAGGCTTCGGAAACTGGCTTGTACCACTAATGATTGGAGCCCCTGATATAGCATTCCCACGAATAAACAATATAAGCTTTTGATTGCTTCCCCCATCATTTTTACTCCTTTTAGCATCATCTATAGTAGAAGCCGGAGCCGGAACAGGATGAACAGTATACCCACCCTTAGCCGGTAACCTAGCCCATGCCGGAGCATCCGTTGACCTAACCATTTTCTCCCTTCACTTAGCTGGTGTATCCTCTATCTTAGGAGCTATTAATTTTATCACCACTATCATCAACATAAAACCCCCTGCTATAACCCAATATCAGACCCCTCTATTTGTGTGATCCGTATTAATTACAGCTGTACTTCTACTTCTTTCACTACCAGTTTTAGCAGCAGGCATTACCATACTCCTCACAGATCGAAACCTAAATACTACTTTTTTTGATCCTGCTGGAGGCGGAGATCCAATTCTC
>FZ34 [organism=Rattus tanezumi] cytochrome oxidase subunit I (COI) gene, partial cds; mitochondrial
AACCACAAAGATATCGGAACCCTCTATCTATTATTTGGTGCCTGAGCAGGAATAGTAGGAACAGCCTTGAGCATTCTAATTCGAGCTGAACTAGGACAGCCAGGAGCACTCCTAGGCGATGACCAAATTTATAATGTCATTGTTACAGCCCATGCATTCGTAATAATTTTCTTTATAGTTATGCCTATGATAATCGGAGGCTTCGGAAACTGGCTTGTACCACTAATGATTGGAGCCCCTGATATAGCATTCCCACGAATAAACAATATAAGCTTTTGATTGCTTCCCCCATCATTTTTACTCCTTTTAGCATCATCTATAGTAGAAGCCGGAGCCGGAACAGGATGAACAGTATACCCACCCTTAGCCGGTAACCTAGCCCATGCCGGAGCATCCGTTGACCTAACCATTTTCTCCCTTCACCTAGCTGGTGTATCCTCTATCTTAGGAGCTATTAATTTTATCACCACTATCATCAACATAAAACCCCCTGCTATAACCCAATATCAGACCCCTCTATTTGTGTGATCCGTATTAATTACAGCTGTACTTCTACTTCTTTCACTACCAGTTTTAGCAGCAGGCATTACCATACTCCTCACAGATCGAAACCTAAATACTACTTTTTTTGATCCTGCTGGAGGCGGAGATCCAATTCTC
>FZ51 [organism=Rattus tanezumi] cytochrome oxidase subunit I (COI) gene, partial cds; mitochondrial
AACCACAAAGATATCGGAACCCTCTATCTATTATTTGGTGCCTGAGCAGGAATAGTAGGAACAGCCTTGAGCATTCTAATTCGAGCTGAACTAGGACAACCAGGAGCACTCCTAGGCGATGACCAAATTTATAATGTCATTGTTACAGCCCATGCATTCGTAATAATTTTCTTTATAGTTATGCCTATGATAATCGGAGGCTTCGGAAACTGGCTTGTACCACTAATGATTGGAGCCCCTGATATAGCATTCCCACGAATAAACAATATAAGCTTTTGATTGCTTCCCCCATCATTTTTACTCCTTTTAGCATCATCTATAGTAGAAGCCGGAGCCGGAACAGGATGAACAGTATACCCACCCTTAGCCGGTAACCTAGCCCATGCCGGAGCATCCGTTGACCTAACCATTTTCTCCCTTCACCTAGCTGGTGTATCCTCTATCTTAGGAGCTATTAATTTTATCACCACTATCATCAACATAAAACCCCCTGCTATAACCCAATATCAAACCCCTCTATTTGTGTGATCCGTATTAATTACAGCTGTACTTCTACTTCTTTCACTACCAGTTTTAGCAGCAGGCATTACCATACTCCTCACAGATCGAAACCTAAATACTACTTTTTTTGATCCTGCTGGAGGCGGAGATCCAATTCTC
>JSH01 [organism=Rattus tanezumi] cytochrome oxidase subunit I (COI) gene, partial cds; mitochondrial
AACCACAAAGATATCGGAACCCTCTATCTATTATTTGGTGCCTGAGCAGGAATAGTAGGAACAGCCTTGAGCATTCTAATTCGAGCTGAACTAGGACAACCAGGAGCACTCCTAGGCGATGACCAAATTTATAATGTCATTGTTACAGCCCATGCATTCGTAATAATTTTCTTTATAGTTATGCCTATGATAATTGGAGGCTTCGGAAACTGGCTTGTACCACTAATGATTGGAGCCCCTGATATAGCATTCCCACGAATAAACAATATAAGCTTTTGATTGCTTCCCCCATCATTTTTACTCCTTTTAGCATCATCTATAGTAGAAGCCGGAGCCGGAACAGGATGAACAGTATACCCACCCTTAGCCGGAAACCTAGCCCATGCCGGAGCATCCGTTGACCTAACCATTTTCTCCCTTCACCTAGCTGGTGTATCCTCTATCTTAGGAGCTATTAATTTTATCACCACTATCATCAATATAAAACCCCCTGCTATGACCCAATATCAGACCCCTCTATTTGTGTGATCCGTATTAATTACAGCTGTACTTCTACTTCTTTCACTACCAGTTTTAGCAGCAGGCATTACCATACTCCTCACAGATCGGAACCTAAATACTACTTTTTTTGATCCTGCTGGAGGCGGAGATCCAATTCTC
>JSH03 [organism=Rattus tanezumi] cytochrome oxidase subunit I (COI) gene, partial cds; mitochondrial
AACCACAAAGATATCGGAACCCTCTATCTATTATTTGGTGCCTGAGCAGGAATAGTAGGAACAGCCTTGAGCATTCTAATTCGAGCTGAACTAGGACAACCAGGAGCACTCCTAGGCGATGACCAAATTTATAATGTCATTGTTACAGCCCATGCATTCGTAATAATTTTCTTTATAGTTATGCCTATGATAATCGGAGGCTTCGGAAACTGGCTTGTACCACTAATGATTGGAGCCCCTGATATAGCATTCCCACGAATAAACAATATAAGCTTTTGATTGCTTCCCCCATCATTTTTACTCCTTTTAGCATCATCTATAGTAGAAGCCGGAGCCGGAACAGGATGAACAGTATACCCGCCCTTAGCCGGTAACCTAGCCCATGCCGGAGCATCCGTTGACCTAACCATTTTCTCCCTTCACCTAGCTGGTGTATCCTCTATCTTAGGAGCTATTAATTTTATCACCACTATCATCAATATAAAACCCCCTGCTATAACCCAATATCAGACCCCTCTATTTGTGTGATCCGTATTAATTACAGCTGTACTTCTACTTCTTTCACTACCAGTTTTAGCAGCAGGCATTACCATACTCCTCACAGATCGAAACCTAAATACTACTTTTTTTGATCCTGCTGGAGGCGGAGATCCAATTCTC
>JSH04 [organism=Rattus tanezumi] cytochrome oxidase subunit I (COI) gene, partial cds; mitochondrial
AACCACAAAGATATCGGAACCCTCTATCTATTATTTGGTGCCTGAGCAGGAATAGTAGGAACAGCCTTGAGCATTCTAATTCGAGCTGAACTAGGACAACCAGGAGCACTCCTAGGCGATGACCAAATTTATAATGTCATTGTTACAGCCCATGCATTCGTAATAATTTTCTTTATAGTTATGCCTATGATAATCGGAGGCTTCGGAAACTGGCTTGTACCACTAATGATTGGAGCCCCTGATATAGCATTCCCACGAATAAACAATATAAGCTTTTGATTGCTTCCCCCATCATTTTTACTCCTTTTAGCATCATCTATAGTAGAAGCCGGAGCCGGAACAGGATGAACAGTATACCCACCCTTAGCCGGTAACCTAGCCCATGCCGGAGCATCCGTTGACCTAACCATTTTCTCCCTTCACCTAGCTGGTGTATCCTCTATCTTAGGAGCTATTAATTTTATCACCACTATCATCAACATAAAACCCCCTGCTATAACCCAATATCAGACCCCTCTATTTGTGTGATCCGTATTAATTACAGCTGTACTTCTACTTCTTTCACTACCAGTTTTAGCAGCAGGCATTACCATACTCCTCACAGATCGAAACCTAAATACTACTTTTTTTGATCCTGCTGGAGGCGGAGATCCAATTCTC
>JSH05 [organism=Rattus tanezumi] cytochrome oxidase subunit I (COI) gene, partial cds; mitochondrial
AACCACAAAGATATCGGAACCCTCTATCTATTATTTGGTGCCTGAGCAGGAATAGTAGGAACAGCCTTGAGCATTCTAATTCGAGCTGAACTAGGACAACCAGGAGCACTCCTAGGCGATGACCAAATTTATAATGTCATTGTTACAGCCCATGCATTCGTAATAATTTTCTTTATAGTTATGCCTATGATAATCGGAGGCTTCGGAAACTGGCTTGTACCACTAATGATTGGAGCCCCTGATATAGCATTCCCACGAATAAACAATATAAGCTTTTGATTGCTTCCCCCATCATTTTTACTCCTTTTAGCATCATCTATAGTAGAAGCCGGAGCCGGAACAGGATGAACAGTATACCCGCCCTTAGCCGGTAACCTAGCCCATGCCGGAGCATCCGTTGACCTAACCATTTTCTCCCTTCACCTAGCTGGTGTATCCTCTATCTTAGGAGCTATTAATTTTATCACCACTATCATCAATATAAAACCCCCTGCTATAACCCAATATCAGACCCCTCTATTTGTGTGATCCGTATTAATTACAGCTGTACTTCTACTTCTTTCACTACCAGTTTTAGCAGCAGGCATTACCATACTCCTCACAGATCGAAACCTAAATACTACTTTTTTTGATCCTGCTGGAGGCGGAGATCCAATTCTC
>JSH08 [organism=Rattus tanezumi] cytochrome oxidase subunit I (COI) gene, partial cds; mitochondrial
AACCACAAAGATATCGGAACCCTCTATCTATTATTTGGTGCCTGAGCAGGAATAGTAGGAACAGCCTTGAGCATTCTAATTCGAGCTGAACTAGGACAACCAGGAGCACTCCTAGGCGATGACCAAATTTATAATGTCATTGTTACAGCCCATGCATTCGTAATAATTTTCTTTATAGTTATGCCTATGATAATTGGAGGCTTCGGAAACTGGCTTGTACCACTAATGATTGGAGCCCCTGATATAGCATTCCCACGAATAAACAATATAAGCTTTTGATTGCTTCCCCCATCATTTTTACTCCTTTTAGCATCATCTATAGTAGAAGCCGGAGCCGGAACAGGATGAACAGTATACCCACCCTTAGCCGGAAACCTAGCCCATGCCGGAGCATCCGTTGACCTAACCATTTTCTCCCTTCACCTAGCTGGTGTATCCTCTATCTTAGGAGCTATTAATTTTATCACCACTATCATCAATATAAAACCCCCTGCTATAACCCAATATCAGACCCCTCTATTTGTGTGATCCGTATTAATTACAGCTGTACTTCTACTTCTTTCACTACCAGTTTTAGCAGCAGGCATTACCATACTCCTCACAGATCGGAACCTAAATACTACTTTTTTTGATCCTGCTGGAGGCGGAGATCCAATTCTC
>JSH13 [organism=Rattus tanezumi] cytochrome oxidase subunit I (COI) gene, partial cds; mitochondrial
AACCACAAAGATATCGGAACCCTCTATCTATTATTTGGTGCCTGAGCAGGAATAGTAGGAACAGCCTTGAGCATTCTAATTCGAGCTGAACTAGGACAACCAGGAGCACTCCTAGGCGATGACCAAATTTATAATGTCATTGTTACAGCCCATGCATTCGTAATAATTTTCTTTATAGTTATGCCTATGATAATCGGAGGCTTCGGAAACTGGCTTGTACCACTAATGATTGGAGCCCCTGATATAGCATTCCCACGAATAAACAATATAAGCTTTTGATTGCTTCCCCCATCATTTTTACTCCTTTTAGCATCATCTATAGTAGAAGCCGGAGCCGGAACAGGATGAACAGTATACCCGCCCTTAGCCGGTAACCTAGCCCATGCCGGAGCATCCGTTGACCTAACCATTTTCTCCCTTCACCTAGCTGGTGTATCCTCTATCTTAGGAGCTATTAATTTTATCACCACTATCATCAATATAAAACCCCCTGCTATAACCCAATATCAGACCCCTCTATTTGTGTGATCCGTATTAATTACAGCTGTACTTCTACTTCTTTCACTACCAGTTTTAGCAGCAGGCATTACCATACTCCTCACAGATCGAAACCTAAATACTACTTTTTTTGATCCTGCTGGAGGCGGAGATCCAATTCTC
>JSH20 [organism=Rattus tanezumi] cytochrome oxidase subunit I (COI) gene, partial cds; mitochondrial
AACCACAAAGATATCGGAACCCTCTATCTATTATTTGGTGCCTGAGCAGGAATAGTAGGAACAGCCTTGAGCATTCTAATTCGAGCTGAACTAGGACAACCAGGAGCACTCCTAGGCGATGACCAAATTTATAATGTCATTGTTACAGCCCATGCATTCGTAATAATTTTCTTTATAGTTATGCCTATGATAATCGGAGGCTTCGGAAACTGGCTTGTACCACTAATGATTGGAGCCCCTGATATAGCATTCCCACGAATAAACAATATAAGCTTTTGATTGCTTCCCCCATCATTTTTACTCCTTTTAGCATCATCTATAGTAGAAGCCGGAGCCGGAACAGGATGAACAGTATACCCGCCCTTAGCCGGTAACCTAGCCCATGCCGGAGCATCCGTTGACCTAACCATTTTCTCCCTTCACCTAGCTGGTGTATCCTCTATCTTAGGAGCTATTAATTTTATCACCACTATCATCAATATAAAACCCCCTGCTATAACCCAATATCAGACCCCTCTATTTGTGTGATCCGTATTAATTACAGCTGTACTTCTACTTCTTTCACTACCAGTTTTAGCAGCAGGCATTACCATACTCCTCACAGATCGAAACCTAAATACTACTTTTTTTGATCCTGCTGGAGGCGGAGATCCAATTCTC
>LY01 [organism=Rattus tanezumi] cytochrome oxidase subunit I (COI) gene, partial cds; mitochondrial
AACCACAAAGATATCGGAACCCTCTATCTATTATTTGGTGCCTGAGCAGGAATAGTAGGAACAGCCTTGAGCATTCTAATTCGAGCTGAACTAGGACAACCAGGAGCACTCCTAGGCGATGACCAAATTTATAATGTCATTGTTACAGCCCATGCATTCGTAATAATTTTCTTTATAGTTATGCCTATGATAATCGGAGGCTTCGGAAACTGGCTTGTACCACTAATGATTGGAGCCCCTGATATAGCATTCCCACGAATAAACAATATAAGCTTTTGATTGCTTCCCCCATCATTTTTACTCCTTTTAGCATCATCTATAGTAGAAGCCGGAGCCGGAACAGGATGAACAGTATACCCACCCTTAGCCGGTAACCTAGCCCATGCCGGAGCATCCGTTGACCTAACCATTTTCTCCCTTCACCTAGCTGGTGTATCCTCTATCTTAGGAGCTATTAATTTTATCACCACTATCATCAACATAAAACCCCCTGCTATAACCCAATATCAGACCCCTCTATTTGTGTGATCCGTATTAATTACAGCTGTACTTCTACTTCTTTCACTACCAGTTTTAGCAGCAGGCATTACCATACTCCTCACAGATCGAAACCTAAATACTACTTTTTTTGATCCTGCTGGAGGCGGAGATCCAATTCTC
>LY04 [organism=Rattus tanezumi] cytochrome oxidase subunit I (COI) gene, partial cds; mitochondrial
AACCACAAAGATATCGGAACCCTCTATCTATTATTTGGTGCCTGAGCAGGAATAGTAGGAACAGCCTTGAGCATTCTAATTCGAGCTGAACTAGGACAACCAGGAGCACTCCTAGGCGATGACCAAATTTATAATGTCATTGTTACAGCCCATGCATTCGTAATAATTTTCTTTATAGTTATGCCTATGATAATCGGAGGCTTCGGAAACTGGCTTGTACCACTAATGATTGGAGCCCCTGATATAGCATTCCCACGAATAAACAATATAAGCTTTTGATTGCTTCCCCCATCATTTTTACTCCTTTTAGCATCATCTATAGTAGAAGCCGGAGCCGGAACAGGATGAACAGTATACCCACCCTTAGCCGGTAACCTAGCCCATGCCGGAGCATCCGTTGACCTAACCATTTTCTCCCTTCACCTAGCTGGTGTATCCTCTATCTTAGGAGCTATTAATTTTATCACCACTATCATCAACATAAAACCCCCTGCTATAACCCAATATCAGACCCCTCTATTTGTGTGATCCGTATTAATTACAGCTGTACTTCTACTTCTTTCACTACCAGTTTTAGCAGCAGGCATTACCATACTCCTCACAGATCGAAACCTAAATACTACTTTTTTTGATCCTGCTGGAGGCGGAGATCCAATTCTC
>MH02 [organism=Rattus tanezumi] cytochrome oxidase subunit I (COI) gene, partial cds; mitochondrial
AACCACAAAGATATCGGAACCCTCTATCTATTATTTGGTGCCTGAGCAGGAATAGTAGGAACAGCCTTGAGCATTCTAATTCGAGCTGAACTAGGACAACCAGGAGCACTCCTAGGCGATGACCAAATTTATAATGTCATTGTTACAGCCCATGCATTCGTAATAATTTTCTTTATAGTTATGCCTATGATAATCGGAGGCTTCGGAAACTGGCTTGTACCACTAATGATTGGAGCCCCTGATATAGCATTCCCACGAATAAACAATATAAGCTTTTGATTGCTTCCCCCATCATTTTTACTCCTTTTAGCATCATCTATAGTAGAAGCCGGAGCCGGAACAGGATGAACAGTATACCCACCCTTAGCCGGTAACCTAGCCCATGCCGGAGCATCCGTTGACCTAACCATTTTCTCCCTTCACCTAGCTGGTGTATCCTCTATCTTAGGAGCTATTAATTTTATCACCACTATCATCAACATAAAACCCCCTGCTATAACCCAATATCAGACCCCTCTATTTGTGTGATCCGTATTAATTACAGCTGTACTTCTACTTCTTTCACTACCAGTTTTAGCAGCAGGCATTACCATACTCCTCACAGATCGAAACCTAAATACTACTTTTTTCGATCCTGCTGGAGGCGGAGATCCAATTCTC
>MH03 [organism=Rattus tanezumi] cytochrome oxidase subunit I (COI) gene, partial cds; mitochondrial
AACCACAAAGATATCGGAACCCTCTATCTATTATTTGGTGCCTGAGCAGGAATAGTAGGAACAGCCTTGAGCATTCTAATTCGAGCTGAACTAGGACAACCAGGAGCACTCCTAGGCGATGACCAAATTTATAATGTCATTGTTACAGCCCATGCATTCGTAATAATTTTCTTTATAGTTATGCCTATGATAATCGGAGGCTTCGGAAACTGGCTTGTACCACTAATGATTGGAGCCCCTGATATAGCATTCCCACGAATAAACAATATAAGCTTTTGATTGCTTCCCCCATCATTTTTACTCCTTTTAGCATCATCTATAGTAGAAGCCGGAGCCGGAACAGGATGAACAGTATACCCACCCTTAGCCGGTAACCTAGCCCATGCCGGAGCATCCGTTGACCTAACCATTTTCTCCCTTCACCTAGCTGGTGTATCCTCTATCTTAGGAGCTATTAATTTTATCACCACTATCATCAACATAAAACCCCCTGCTATAACCCAATATCAGACCCCTCTATTTGTGTGATCCGTATTAATTACAGCTGTACTTCTACTTCTTTCACTACCAGTTTTAGCAGCAGGCATTACCATACTCCTCACAGATCGAAACCTAAATACTACTTTTTTTGATCCTGCTGGAGGCGGAGATCCAATTCTC
>MH05 [organism=Rattus tanezumi] cytochrome oxidase subunit I (COI) gene, partial cds; mitochondrial
AACCACAAAGATATCGGAACCCTCTATCTATTATTTGGTGCCTGAGCAGGAATAGTAGGAACAGCCTTGAGCATTCTAATTCGAGCTGAACTAGGACAACCAGGAGCACTCCTAGGCGATGACCAAATTTATAATGTCATTGTTACAGCCCATGCATTCGTAATAATTTTCTTTATAGTTATGCCTATGATAATCGGAGGCTTCGGAAACTGGCTTGTACCACTAATGATTGGAGCCCCTGATATAGCATTCCCACGAATAAACAATATAAGCTTTTGATTGCTTCCCCCATCATTTTTACTCCTTTTAGCATCATCTATAGTAGAAGCCGGAGCCGGAACAGGATGAACAGTATACCCGCCCTTAGCCGGTAACCTAGCCCATGCCGGAGCATCCGTTGACCTAACCATTTTCTCCCTTCACCTAGCTGGTGTATCCTCTATCTTAGGAGCTATTAATTTTATCACCACTATCATCAATATAAAACCCCCTGCTATAACCCAATATCAGACCCCTCTATTTGTGTGGTCCGTATTAATTACAGCTGTACTTCTACTTCTTTCACTACCAGTTTTAGCAGCAGGCATTACCATACTCCTCACAGATCGAAACCTAAATACTACTTTTTTTGATCCTGCTGGAGGCGGAGATCCAATTCTC
>NC01 [organism=Rattus tanezumi] cytochrome oxidase subunit I (COI) gene, partial cds; mitochondrial
AACCACAAAGATATCGGAACCCTCTATCTATTATTTGGTGCCTGAGCAGGAATAGTAGGAACAGCCTTGAGCATTCTAATTCGAGCTGAACTAGGACAACCAGGAGCACTCCTAGGCGATGACCAAATTTATAATGTCATTGTTACAGCCCATGCATTCGTAATAATTTTCTTTATAGTTATGCCTATAATAATCGGAGGCTTCGGAAACTGGCTTGTACCACTAATGATTGGAGCCCCTGATATAGCATTCCCACGAATAAACAATATAAGCTTTTGATTGCTTCCCCCATCATTTTTACTCCTTTTAGCATCATCTATAGTAGAAGCCGGAGCCGGAACAGGATGAACAGTATACCCACCCTTAGCCGGTAACCTAGCCCATGCCGGAGCATCCGTTGACCTAACCATTTTCTCCCTTCACCTAGCTGGTGTATCCTCTATCTTAGGAGCTATTAATTTTATCACCACTATCATCAACATAAAACCCCCTGCTATAACCCAATATCAGACCCCTCTATTTGTGTGATCCGTATTAATTACAGCTGTACTTCTACTTCTTTCACTACCAGTTTTAGCAGCAGGCATTACCATACTCCTCACAGATCGAAACCTAAATACTACTTTTTTTGATCCTGCTGGAGGCGGAGATCCAATTCTC
>NC03 [organism=Rattus tanezumi] cytochrome oxidase subunit I (COI) gene, partial cds; mitochondrial
AACCACAAAGATATCGGAACCCTCTATCTATTATTTGGTGCCTGAGCAGGAATAGTAGGAACAGCCTTGAGCATTCTAATTCGAGCTGAACTAGGACAACCAGGAGCACTCCTAGGCGATGACCAAATTTATAATGTCATTGTTACAGCCCATGCATTCGTAATAATTTTCTTTATAGTTATGCCTATGATAATCGGAGGCTTCGGAAACTGGCTTGTACCACTAATGATTGGAGCCCCTGATATAGCATTCCCACGAATAAACAATATAAGCTTTTGATTGCTTCCCCCATCATTTTTACTCCTTTTAGCATCATCTATAGTAGAAGCCGGAGCCGGAACAGGATGAACAGTATACCCGCCCTTAGCCGGTAACCTAGCCCATGCCGGAGCATCCGTTGACCTAACCATTTTCTCCCTTCACCTAGCTGGTGTATCCTCTATCTTAGGAGCTATTAATTTTATCACCACTATCATCAATATAAAACCCCCTGCTATAACCCAATATCAGACCCCTCTATTTGTGTGATCCGTATTAATTACAGCTGTACTTCTACTTCTTTCACTACCAGTTTTAGCAGCAGGCATTACCATACTCCTCACAGATCGAAACCTAAATACTACTTTTTTTGATCCTGCTGGAGGCGGAGATCCAATTCTC
>NC05 [organism=Rattus tanezumi] cytochrome oxidase subunit I (COI) gene, partial cds; mitochondrial
AACCACAAAGATATCGGAACCCTCTATCTATTATTTGGTGCCTGAGCAGGAATAGTAGGAACAGCCTTGAGCATTCTAATTCGAGCTGAACTAGGACAACCAGGAGCACTCCTAGGCGATGACCAAATTTATAATGTCATTGTTACAGCCCATGCATTCGTAATAATTTTCTTTATAGTTATGCCTATGATAATCGGAGGCTTCGGAAACTGGCTTGTACCACTAATGATTGGAGCCCCTGATATAGCATTCCCACGAATAAACAATATAAGCTTTTGATTGCTTCCCCCATCATTTTTACTCCTTTTAGCATCATCTATAGTAGAAGCCGGAGCCGGAACAGGATGAACAGTATACCCACCCTTAGCCGGTAACCTAGCCCATGCCGGAGCATCCGTTGACCTAACCATTTTCTCCCTTCACCTAGCTGGTGTATCCTCTATCTTAGGAGCTATTAATTTTATCACCACTATCATCAACATAAAACCCCCTGCTATAACCCAATATCAGACCCCTCTATTTGTGTGATCCGTATTAATTACAGCTGTACTTCTACTTCTTTCACTACCAGTTTTAGCAGCAGGCATTACCATACTCCTCACAGATCGAAACCTAAATACTACTTTTTTTGATCCTGCTGGAGGCGGAGATCCAATTCTC
>ND03 [organism=Rattus tanezumi] cytochrome oxidase subunit I (COI) gene, partial cds; mitochondrial
AACCACAAAGATATCGGAACCCTCTATCTATTATTTGGTGCCTGAGCAGGAATAGTAGGAACAGCCTTGAGCATTCTAATTCGAGCTGAACTAGGACAACCAGGAGCACTCCTAGGCGATGACCAAATTTATAATGTCATTGTTACAGCCCATGCATTCGTAATAATTTTCTTTATAGTTATGCCTATGATAATCGGAGGCTTCGGAAACTGGCTTGTACCACTAATGATTGGAGCCCCTGACATAGCATTCCCACGAATAAACAATATAAGCTTTTGATTGCTTCCCCCATCATTTTTACTCCTTTTAGCATCATCTATAGTAGAAGCCGGAGCCGGAACAGGATGAACAGTATACCCACCCTTAGCCGGTAACCTAGCCCATGCCGGAGCATCCGTTGACCTAACCATTTTCTCCCTTCACCTAGCTGGTGTATCCTCTATCTTAGGAGCTATTAATTTTATCACCACTATCATCAACATAAAACCCCCTGCTATAACCCAATATCAGACCCCTCTATTTGTGTGATCCGTATTAATTACAGCTGTACTTCTACTTCTTTCACTACCAGTTTTAGCAGCAGGCATTACCATACTCCTCACAGATCGAAACCTAAATACTACTTTTTTTGATCCTGCTGGAGGCGGAGATCCAATTCTC
>QSH01 [organism=Rattus tanezumi] cytochrome oxidase subunit I (COI) gene, partial cds; mitochondrial
AACCACAAAGATATTGGAACCCTCTATCTATTATTTGGTGCCTGAGCAGGAATAGTAGGAACAGCCTTGAGCATTCTAATTCGAGCTGAACTAGGACAACCAGGAGCACTCCTAGGCGATGACCAAATTTATAATGTCATTGTTACAGCCCATGCATTCGTAATAATTTTCTTTATAGTTATGCCTATGATAATTGGAGGCTTCGGAAACTGGCTTGTACCACTAATGATTGGAGCCCCTGATATAGCATTCCCACGAATAAACAATATAAGCTTTTGATTGCTTCCCCCATCATTTTTACTCCTTTTAGCATCATCTATAGTAGAAGCCGGAGCCGGAACAGGATGAACAGTATACCCACCCTTAGCCGGAAACCTAGCCCATGCCGGAGCATCCGTTGACCTAACCATTTTCTCCCTTCACCTAGCTGGTGTATCCTCTATCTTAGGAGCTATTAATTTTATCACCACTATCATCAATATAAAACCCCCTGCTATAACCCAATATCAGACCCCTCTATTTGTGTGATCCGTATTAATTACAGCTGTACTTCTACTTCTTTCACTACCAGTTTTAGCAGCAGGCATTACCATACTCCTCACAGATCGGAACCTAAATACTACTTTTTTTGATCCTGCTGGAGGCGGAGATCCAATTCTC
>QSH02 [organism=Rattus tanezumi] cytochrome oxidase subunit I (COI) gene, partial cds; mitochondrial
AACCACAAAGATATCGGAACCCTCTATCTATTATTTGGTGCCTGAGCAGGAATAGTAGGAACAGCCTTGAGCATTCTAATTCGAGCTGAACTAGGACAACCAGGAGCACTCCTAGGCGATGACCAAATTTATAATGTCATTGTTACAGCCCATGCATTCGTAATAATTTTCTTTATAGTTATGCCTATGATAATCGGAGGCTTCGGAAACTGGCTTGTACCACTAATGATTGGAGCCCCTGATATAGCATTCCCACGAATAAACAATATAAGCTTTTGATTGCTTCCCCCATCATTTTTACTCCTTTTAGCATCATCTATAGTAGAAGCCGGAGCCGGAACAGGATGAACAGTATACCCGCCCTTAGCCGGTAACCTAGCCCATGCCGGAGCATCCGTTGACCTAACCATTTTCTCCCTTCACCTAGCTGGTGTATCCTCTATCTTAGGAGCTATTAATTTTATCACCACTATCATCAATATAAAACCCCCTGCTATAACCCAATATCAGACCCCTCTATTTGTGTGATCCGTATTAATTACAGCTGTACTTCTACTTCTTTCACTACCAGTTTTAGCAGCAGGCATCACCATACTCCTCACAGATCGAAACCTAAATACTACTTTTTTTGACCCTGCTGGAGGCGGAGATCCAATTCTC
>QSH05 [organism=Rattus tanezumi] cytochrome oxidase subunit I (COI) gene, partial cds; mitochondrial
AACCACAAAGATATCGGAACCCTCTATCTATTATTTGGTGCCTGAGCAGGAATAGTAGGAACAGCCTTGAGCATTCTAATTCGAGCTGAACTAGGACAACCAGGAGCACTCCTAGGCGATGACCAAATTTATAATGTCATTGTTACAGCCCATGCATTCGTAATAATTTTCTTTATAGTTATGCCTATGATAATCGGAGGCTTCGGAAACTGGCTTGTACCACTAATGATTGGAGCCCCTGATATAGCATTCCCACGAATAAACAATATAAGCTTTTGATTGCTTCCCCCATCATTTTTACTCCTTTTAGCATCATCTATAGTAGAAGCCGGAGCCGGAACAGGATGAACAGTATACCCACCCTTAGCCGGTAACCTAGCCCATGCCGGAGCATCCGTTGACCTAACCATTTTCTCCCTTCACCTAGCTGGTGTATCCTCTATCTTAGGAGCTATTAATTTTATCACCACTATCATCAATATAAAACCCCCTGCTATAACCCAATATCAGACCCCTCTATTTGTGTGATCCGTATTAATTACAGCTGTACTTCTACTTCTTTCACTACCAGTTTTAGCAGCAGGCATTACCATACTCCTCACAGATCGAAACCTAAATACTACTTTTTTTGATCCTGCTGGAGGCGGAGATCCAATTCTC
>QSH06 [organism=Rattus tanezumi] cytochrome oxidase subunit I (COI) gene, partial cds; mitochondrial
AACCACAAAGATATCGGAACCCTCTATCTATTATTTGGTGCCTGAGCAGGAATAGTAGGAACAGCCTTGAGCATTCTAATTCGAGCTGAACTAGGACAACCAGGAGCACTCCTAGGCGATGACCAAATTTATAATGTCATTGTTACAGCCCATGCATTCGTAATAATTTTCTTTATAGTTATGCCTATGATAATCGGAGGCTTCGGAAACTGGCTTGTACCGCTAATGATTGGAGCCCCTGATATAGCATTCCCACGAATAAACAATATAAGCTTTTGATTGCTTCCCCCATCATTTTTACTCCTTTTAGCATCATCTATAGTAGAAGCCGGAGCCGGAACAGGATGAACAGTATACCCACCCTTAGCCGGTAACCTAGCCCATGCCGGAGCATCCGTTGACCTAACCATTTTCTCCCTTCACCTAGCTGGTGTATCCTCTATCTTAGGAGCTATTAATTTTATCACCACTATCATCAATATAAAACCCCCTGCTATAACCCAATATCAGACCCCTCTATTTGTGTGATCCGTATTAATTACAGCTGTACTTCTACTTCTTTCACTACCAGTTTTAGCAGCAGGCATTACCATACTCCTCACAGATCGAAACCTAAATACTACTTTCTTTGACCCTGCTGGAGGCGGAGATCCAATTCTC
>QZ11 [organism=Rattus tanezumi] cytochrome oxidase subunit I (COI) gene, partial cds; mitochondrial
AACCACAAAGATATCGGAACCCTCTATCTATTATTTGGTGCCTGAGCAGGAATAGTAGGAACAGCCTTGAGCATTCTAATTCGAGCTGAACTAGGACAACCAGGAGCACTCCTAGGCGATGACCAAATTTATAATGTCATTGTTACAGCCCATGCATTCGTAATAATTTTCTTTATAGTTATGCCTATGATAATCGGAGGCTTCGGAAACTGGCTTGTACCACTAATGATTGGAGCCCCTGATATAGCATTCCCACGAATAAACAATATAAGCTTTTGATTGCTTCCCCCATCATTTTTACTCCTTTTAGCATCATCTATAGTAGAAGCCGGAGCCGGAACAGGATGAACAGTATACCCACCCTTAGCCGGTAACCTAGCCCATGCCGGAGCATCCGTTGACCTAACCATTTTCTCCCTTCACCTAGCTGGTGTATCCTCTATCTTAGGAGCTATTAATTTTATCACCACTATCATCAACATAAAACCCCCTGCTATAACCCAATATCAGACCCCTCTATTTGTGTGATCCGTATTAATTACAGCTGTACTTCTACTTCTTTCACTACCAGTTTTAGCAGCAGGCATTACCATACTCCTCACAGATCGAAACCTAAATACTACTTTTTTTGATCCTGCTGGAGGCGGAGATCCAATTCTC
>RL01 [organism=Rattus tanezumi] cytochrome oxidase subunit I (COI) gene, partial cds; mitochondrial
AACCACAAAGATATCGGAACCCTCTATCTATTATTTGGTGCCTGAGCAGGAATAGTAGGAACAGCCTTGAGCATTCTAATTCGAGCTGAACTAGGACAACCAGGAGCACTCCTAGGCGATGACCAAATTTATAATGTCATTGTTACAGCCCATGCATTCGTAATAATTTTCTTTATAGTTATGCCTATGATAATCGGAGGCTTCGGAAACTGGCTTGTACCACTAATGATTGGAGCCCCTGATATAGCATTCCCACGAATAAACAATATAAGCTTTTGATTGCTTCCCCCATCATTTTTACTCCTTTTAGCATCATCTATAGTAGAAGCCGGAGCCGGAACAGGATGAACAGTATACCCGCCCTTAGCCGGTAACCTAGCCCATGCCGGAGCATCCGTTGACCTAACCATTTTCTCCCTTCACCTAGCTGGTGTATCCTCTATCTTAGGAGCTATTAATTTTATCACCACTATCATCAATATAAAACCCCCTGCTATAACCCAATATCAGACCCCTCTATTTGTGTGATCCGTATTAATTACAGCTGTACTTCTACTTCTTTCACTACCAGTTTTAGCAGCAGGCATTACCATACTCCTCACAGATCGAAACCTAAATACTACTTTTTTTGATCCTGCTGGAGGCGGAGATCCAATCCTC
>RL05 [organism=Rattus tanezumi] cytochrome oxidase subunit I (COI) gene, partial cds; mitochondrial
AACCACAAAGATATCGGAACCCTCTATCTATTATTTGGTGCCTGAGCAGGAATAGTAGGAACAGCCTTGAGCATTCTAATTCGAGCTGAACTAGGACAACCAGGAGCACTCCTAGGCGATGACCAAATTTATAATGTCATTGTTACAGCCCATGCATTCGTAATAATTTTCTTTATAGTTATGCCTATGATAATCGGAGGCTTCGGAAACTGGCTTGTACCACTAATGATTGGAGCCCCTGATATAGCATTCCCACGAATAAACAATATAAGCTTTTGATTGCTTCCCCCATCATTTTTACTCCTTTTAGCATCATCTATAGTAGAAGCCGGAGCCGGAACAGGATGAACAGTATACCCACCCTTAGCCGGTAACCTAGCCCATGCCGGAGCATCCGTTGACCTAACCATTTTCTCCCTCCACCTAGCTGGTGTATCCTCTATCTTAGGAGCTATTAATTTTATCACCACTATCATCAATATAAAACCCCCTGCTATAACCCAATATCAGACCCCTCTATTTGTGTGATCCGTATTAATTACAGCTGTACTTCTACTTCTTTCACTACCAGTTTTAGCAGCAGGCATTACCATACTCCTCACAGATCGAAACCTAAATACTACTTTTTTTGATCCTGCTGGAGGCGGAGATCCAATTCTC
>RL06 [organism=Rattus tanezumi] cytochrome oxidase subunit I (COI) gene, partial cds; mitochondrial
AACCACAAAGATATCGGAACCCTCTATCTATTATTTGGTGCCTGAGCAGGAATAGTAGGAACAGCCTTGAGCATTCTAATTCGAGCTGAACTAGGACAACCAGGAGCACTCCTAGGCGATGACCAAATTTATAATGTCATTGTTACAGCCCATGCATTCGTAATAATTTTCTTTATAGTTATGCCTATGATAATCGGAGGCTTCGGAAACTGGCTTGTACCACTAATGATTGGAGCCCCTGATATAGCATTCCCACGAATAAACAATATAAGCTTTTGATTGCTTCCCCCATCATTTTTACTCCTTTTAGCATCATCTATAGTAGAAGCCGGAGCCGGAACAGGATGAACAGTATACCCACCCTTAGCCGGTAACCTAGCCCATGCCGGAGCATCCGTTGACCTAACCATTTTCTCCCTTCACCTAGCTGGTGTATCCTCTATCTTAGGAGCTATTAATTTTATCACCACTATCATCAATATAAAACCCCCTGCTATAACCCAATATCAGACCCCTCTATTTGTGTGATCCGTATTAATTACAGCTGTACTTCTACTTCTTTCACTACCAGTTTTAGCAGCAGGCATTACCATACTCCTCACAGATCGAAACCTAAATACTACTTTTTTTGATCCTGCTGGAGGCGGAGATCCAATTCTC
>RL10 [organism=Rattus tanezumi] cytochrome oxidase subunit I (COI) gene, partial cds; mitochondrial
AACCACAAAGATATCGGAACCCTCTATTTATTATTTGGTGCCTGAGCAGGAATAGTCGGAACAGCCTTGAGCATTCTAATTCGAGCTGAACTAGGACAACCAGGAGCACTCCTAGGCGATGACCAAATTTATAATGTCATTGTTACAGCCCATGCATTCGTAATAATTTTCTTTATAGTTATGCCTATGATAATCGGAGGCTTCGGAAACTGGCTTGTACCACTAATGATTGGAGCCCCTGATATAGCATTCCCACGAATAAACAATATAAGCTTTTGATTGCTTCCCCCATCATTTTTACTCCTTTTAGCATCATCTATAGTAGAAGCCGGAGCCGGAACAGGATGAACAGTATACCCACCCTTAGCCGGTAACCTAGCCCATGCCGGAGCATCCGTTGACCTAACCATTTTCTCCCTTCACCTAGCTGGTGTATCCTCTATCTTAGGAGCTATTAATTTTATCACCACTATCATCAATATAAAACCCCCTGCTATAACCCAATACCAGACCCCTCTATTTGTGTGATCCGTATTAATTACAGCTGTACTTCTACTTCTTTCACTACCAGTTTTAGCAGCAGGCATTACCATACTCCTCACAGATCGAAACCTAAATACTACTTTTTTTGATCCTGCTGGAGGCGGAGATCCAATTCTC
>ZM03 [organism=Rattus tanezumi] cytochrome oxidase subunit I (COI) gene, partial cds; mitochondrial
AACCACAAGGATATCGGAACCCTCTACCTATTATTTGGTGCCTGAGCAGGAATAGTAGGGACAGCCTTAAGTATTCTGATTCGAGCTGAACTAGGACAACCAGGAGCACTCCTAGGCGATGACCAAATTTATAATGTAATCGTTACAGCCCATGCATTCGTAATAATTTTCTTTATAGTTATGCCTATAATAATCGGAGGCTTCGGAAACTGACTTGTGCCACTAATGATCGGAGCCCCTGATATGGCATTCCCACGAATAAACAATATAAGTTTTTGGTTGCTTCCCCCATCATTTTTACTCCTTTTAGCATCATCTATAGTAGAAGCCGGAGCCGGAACAGGATGAACAGTATATCCACCCTTAGCCGGTAATCTAGCCCATGCCGGAGCATCCGTTGACCTGACCATTTTCTCCCTTCACCTAGCTGGGGTATCCTCTATCTTAGGAGCTATTAATTTTATCACCACTATTATCAATATAAAACCCCCCGCTATAACCCAATATCAAACACCTCTATTTGTGTGATCCGTATTAATTACAGCTGTACTACTACTTCTTTCACTACCAGTATTAGCAGCAGGTATTACCATACTCCTCACAGATCGAAACCTGAATACTACCTTTTTCGACCCTGCTGGAGGCGGAGACCCAATTCTC
>ZM32 [organism=Rattus tanezumi] cytochrome oxidase subunit I (COI) gene, partial cds; mitochondrial
AACCACAAGGATATCGGAACCCTCTACCTATTATTTGGTGCCTGAGCAGGAATAGTAGGGACAGCCTTAAGTATTCTGATTCGAGCTGAACTAGGACAACCAGGAGCACTCCTAGGCGATGACCAAATTTATAATGTAATCGTTACAGCCCATGCATTCGTAATAATTTTCTTTATAGTTATACCTATAATAATCGGAGGCTTCGGAAACTGACTTGTGCCACTAATGATCGGAGCCCCTGATATGGCATTCCCACGAATAAACAATATAAGTTTTTGGTTGCTTCCCCCATCATTTTTACTCCTTTTAGCATCATCTATAGTAGAAGCCGGAGCCGGAACAGGATGAACAGTATATCCACCCTTAGCCGGTAATCTAGCCCATGCCGGAGCATCCGTTGACCTGACCATTTTCTCCCTTCACCTAGCTGGGGTATCCTCTATCTTAGGAGCTATTAATTTTATCACCACTATTATCAATATAAAACCCCCCGCTATAACCCAATATCAAACACCTCTATTTGTGTGATCCGTATTAATTACAGCTGTACTACTACTTCTTTCACTACCAGTATTAGCAGCAGGTATTACCATACTCCTCACAGATCGAAACCTGAATACTACCTTTTTCGACCCTGCTGGAGGCGGAGACCCAATTCTC
>ZM46 [organism=Rattus tanezumi] cytochrome oxidase subunit I (COI) gene, partial cds; mitochondrial
AACCACAAGGATATCGGAACCCTCTACCTATTATTTGGTGCCTGAGCAGGAATAGTAGGGACAGCCTTAAGTATTCTGATTCGAGCTGAACTAGGACAACCAGGAGCACTCCTAGGCGATGACCAAATTTATAATGTAATCGTTACAGCCCATGCATTCGTAATAATTTTCTTTATAGTTATGCCTATAATAATCGGAGGCTTCGGAAACTGACTTGTGCCACTAATGATCGGAGCCCCTGATATGGCATTCCCACGAATAAACAATATAAGTTTTTGGTTGCTTCCCCCATCATTTTTACTCCTTTTAGCATCATCTATAGTAGAAGCCGGAGCCGGAACAGGATGAACAGTATATCCACCCTTAGCCGGTAATCTAGCCCATGCCGGAGCATCCGTTGACCTGACCATTTTCTCCCTTCACCTAGCTGGGGTATCCTCTATCTTAGGAGCTATTAATTTTATCACCACTATTATCAATATAAAACCCCCCGCTATAACCCAATATCAAACACCTCTATTTGTGTGATCCGTATTAATTACAGCTGTACTACTACTTCTTTCACTACCAGTATTAGCAGCAGGTATTACCATACTCCTCACAGATCGAAACCTGAATACTACCTTTTTCGACCCTGCTGGAGGCGGAGACCCAATTCTC
>ZM58 [organism=Rattus tanezumi] cytochrome oxidase subunit I (COI) gene, partial cds; mitochondrial
AACCACAAGGATATCGGAACCCTCTACCTATTATTTGGTGCCTGAGCAGGAATAGTAGGGACAGCCTTAAGTATTCTGATTCGAGCTGAACTAGGACAACCAGGAGCACTCCTAGGCGATGACCAAATTTATAATGTAATCGTTACAGCCCATGCATTCGTAATAATTTTCTTTATAGTTATGCCTATAATAATCGGAGGCTTCGGAAACTGACTTGTGCCACTAATGATCGGAGCCCCTGATATGGCATTCCCACGAATAAACAACATAAGTTTTTGGTTGCTTCCCCCATCATTTTTACTCCTTTTAGCATCATCTATAGTAGAAGCCGGAGCCGGAACAGGATGAACAGTATATCCACCCTTAGCCGGTAATCTAGCCCATGCCGGAGCATCCGTTGACCTGACCATTTTCTCCCTTCACCTAGCTGGGGTATCCTCTATCTTAGGAGCTATTAATTTTATCACCACTATTATCAATATAAAACCCCCCGCTATAACCCAATATCAAACACCTCTATTTGTGTGATCCGTATTAATTACAGCTGTACTACTACTTCTTTCACTACCAGTATTAGCAGCAGGTATTACCATACTCCTCACAGATCGAAACCTGAATACTACCTTTTTCGACCCTGCTGGAGGCGGAGACCCAATTCTC
